# Supplementary material for: Sport training of axial rotation affects spatial ability: Evidence from behavior and fNIRS
Source: Heliyon. 2024 Oct 13;10(23):e39340. doi: 10.1016/j.heliyon.2024.e39340 (PMC11652840; doi:10.1016/j.heliyon.2024.e39340)
Supplement: Multimedia component 1 [file mmc1.xlsx]

## Sheet: RT and Accuracy
number	group	gender 1male 2female	X1		Y1		Z1		X2		Y2		Z2
			AC	RT	AC	RT	AC	RT	AC	RT	AC	RT	AC	RT
1	1	2	1	446.81	0.986	450.08	1	472.94	0.986	450.29	0.93	593.29	0.986	496.83
2	1	2	0.986111	434.208	1	408.819	0.986111	519.042	0.958333	571.194	0.888889	568.375	1	558.25
3	1	1	1	364.833	1	400.292	1	438.486	0.986111	643.403	0.986111	709.958	1	565.653
4	1	1	1	392.014	0.958333	474.778	1	505.153	0.986111	628.653	0.958333	616.208	0.986111	569.278
5	1	1	0.9722	423.25	0.9722	456.139	1	538.458	0.986	654.556	0.94444	608.306	1	597.556
6	1	1	1	488.389	1	622.153	1	644.583	1	725.903	0.9583	781.667	0.986	656.972
7	1	1	1	345.514	0.9861	361.25	0.9722	440	1	463.486	0.9444	588.639	1	464.208
8	1	2	1	640.611	1	523.417	1	510.542	1	683.278	1	632.806	1	592.597
9	1	2	1	387.986	0.9722	378.319	0.9305	462.319	0.9861	561.333	0.9444	618.903	0.94444	563.125
10	1	1	1	476.236	0.9861	427.944	0.97222	529.625	0.9722	628.404	0.9444	667.681	0.9722	600.181
11	1	1	1	450.139	0.972	455.694	0.972	495.306	0.9583	628.931	0.958	694.25	0.9861	615.861
12	1	1	1	554.042	1	498.042	1	612.917	1	750.958	1	1074.33	1	797.569
13	1	2	1	367.361	0.972	401.597	1	488.167	0.972	634.722	0.9444	694.611	0.986	593.819
14	1	2	1	524.333	1	471.139	0.972	513.236	0.986	604.208	0.958	754.486	1	575.681
15	1	2	1	460.792	0.792	460.694	1	542.528	0.972	697.704	0.944	726	0.986	654.792
16	2	2	0.986	430.722	1	435.25	0.986	505.958	0.944	695.676	0.875	1018.07	1	626.042
17	2	1	0.944	450.347	0.958	542.556	0.958	691.972	0.764	943.583	0.875	880.472	0.986	793.625
18	2	2	0.986	416.847	1	421.042	0.986	602.986		1227.11	0.944	713.514		1006.76
19	2	2	1	420.792	1	568.528	1	543.764	0.903	1014.94	1	975.319	0.958	803.903
20	2	2	0.972	595.875	0.986	581.028	0.986	603.181		970.681	0.929	1009.63	0.972	773.708
21	2	1	0.986	389.194	0.958	632.306	0.972	483.222	0.931	644.125	0.917	847.528	0.986	715.417
22	2	1	1	497.042	0.986	578.069	1	611.458		575.556		1124.54	1	705.292
23	2	1	1	466.792	1	490.292	1	552.292		680.083	0.958	910.361	0.986	675.153
24	2	1	1	348	0.986	347.111	0.9444	409.444	0.944	549.139	0.931	566.944	0.972	492.375
25	2	1	1	443	1	395.681	0.958	512.361	1	651.708	0.75	658.889	0.958	497.278
26	2	1	0.986	388.083	0.986	429.917	0.986	441.403	0.903	764.764	0.9444	686.917	0.986	513.444
27	2	1	0.958	450.278	1	462.375	0.986	498.181	0.972	689.389	0.958	694	1	549.598
28	2	1	1	427.5	0.986	437.347	0.972	462.958	0.958	553.5	0.903	558.819	0.986	620.264
29	2	1	1	395.972	1	377.514	0.986	435.444	0.986	504.569	0.986	683.639	0.972	499.972
30	2	1	1	421.625	0.986	504.153	1	454.111	0.986	736.403	0.986	1067.22	1	696.347
31	3	2	1	460.556	1	525.5	1	549.097
32	3	2	1	559.167	0.986111	704.208	0.958333	596.764	0.943662	905.155	0.885714	1206.64	0.986111	749.028
33	3	2	1	426.347	1	531.667	1	488.361	1	520.889	0.958333	973.389	1	546.375
34	3	2	1	362.778	1	422.694	0.972222	419.792	0.944444	817.278	0.972222	1000.67	0.972222	678.153
35	3	1	1	460.472	0.972222	550.319	0.986111	742.347	1	737.931	0.986111	705.069	1	625.194
36	3	1	0.930556	539.403	0.916667	633.111	0.944444	538.903	0.71831	892.873	0.875	1056.56	0.972222	666.097
37	3	1	1	591.139	1	670.472	0.971831	638.718			0.944444	956.042	0.972222	760.958
38	3	1	1	661.889	0.986111	420.694	0.986111	458.056	0.944444	603.667	0.958333	655.903	0.958333	693.542
39	3	2	1	680.75	1	732.181	0.986111	714.583	0.986111	851.181	1	985.806	0.986111	742.403
40	3	2	1	592.778	1	540.25	0.986111	849.75	0.930556	971.042	1	1174.07	1	864.437
41	3	2	1	521.208	0.972222	481.069	1	474	0.930556	1008.57	0.958333	954.792	1	664.222
42	3	2	0.972222	449.694	0.958333	502	0.930556	559.806			0.861111	1149.26	0.957746	1016.99
43	3	1	1	410.764	1	744.194	0.986111	626.625			0.763889	1142.72	1	656.653
44	3	1	0.986111	392.292	0.986111	391.681	0.972222	505.375			0.958333	701.722	0.972222	561.153
45	3	1	0.986111	455.278	0.986111	520.278	0.972222	552.139			0.861111	790.639	0.972222	713.972
46	3	1	1	1277.71	1	846.444	1	931.861	0.927536	1439.35	0.958333	1270.49	1	914.417

## Sheet: fnirs
number	group	angle	axis	1	2	3	4	5	6	7	8	9	10	11	12	13	14	15	16	17	18	19	20	21	22	23	24	25	26	27	28	29	30	31	32	33	34	35	36	37	38	39	40	41	42	43	44	45	46
1	1	1	1	0.00145483	7.29099e-06	-0.000301418	-0.000222106	-0.000852953	0.00120863	2.96993e-05	0.000103487	0.000333779	4.21615e-05	-7.11173e-05	0.000213863	6.93121e-05	0.000168226	-9.64005e-05	0.000228724	-0.000374756	-0.000108263	0.00043171	-0.000313308	-0.000452773	-6.10588e-05	-9.93673e-05	0.000111141	-9.84555e-06	-0.00202411	-2.41538e-05	-0.00826777	0.000175111	9.02636e-05	-0.000157504	-1.41734e-05	-7.70385e-06	0.000352686	-0.00198906	0.00115747	-0.000120582	0.00150594	-1.48664e-05	6.42978e-05	0.000187785	-0.00329498	0.000215586	0.000293183	-0.000721874	0.00102332
1	1	1	2	0.00135957	-2.4217e-05	-0.000196984	-0.000133881	-0.00114017	0.00087916	0.000218384	0.000106564	0.000243301	6.41309e-05	-2.07458e-05	7.14689e-05	-0.000123725	7.33338e-05	-0.000247372	0.000446171	0.000410699	0.00019342	0.000139749	-0.000125451	-0.000260998	8.08454e-05	9.54684e-05	-2.38813e-05	9.0018e-05	-0.000538855	0.000807627	-7.11988e-05	8.938e-05	0.000140552	-0.000118764	-3.76318e-05	1.24719e-05	0.000311955	-0.00146989	0.00203314	5.38501e-05	0.00175873	3.96394e-05	-2.2926e-05	0.000139393	-0.00340746	0.000325243	0.000208759	-0.000569081	0.000770434
1	1	1	3	0.00133501	-3.40559e-05	-0.000153769	-0.0001258	-0.00112252	0.000831559	0.000228726	9.87439e-05	0.000286842	6.54109e-05	-5.94005e-05	0.000169351	-0.000107075	0.000130422	-0.000202926	0.000455825	-0.000299403	0.000309733	0.000208204	-8.57043e-05	-0.000262808	8.6712e-05	0.000180625	4.67153e-05	0.000104924	-0.000756759	0.00120372	-0.00012176	0.000157726	0.000200464	-0.000107449	0.000368024	-7.13995e-06	0.000294207	-0.0014163	0.00137019	6.82718e-05	0.00173083	4.07457e-05	-0.000139093	6.82424e-05	-0.00320161	0.000204718	0.000105256	-0.000227241	0.000627365
1	1	2	1	0.00125358	-2.9614e-05	-0.000264847	-7.63255e-05	-0.0011875	0.0014189	8.29324e-05	3.84164e-05	0.000277286	4.36073e-05	-9.59919e-05	0.000142334	-9.3887e-05	9.27221e-05	-0.000165228	0.000344889	9.36643e-05	-2.75577e-05	-6.85305e-06	-6.07288e-05	-0.000290522	1.87682e-05	7.92008e-05	6.09865e-06	6.72583e-05	-0.000861607	0.00216436	0.000687154	7.46883e-05	0.000184418	-0.000173865	-0.000194861	5.141e-05	0.000381127	-0.000992458	0.0021263	4.89838e-05	0.00163261	3.75988e-05	-4.53356e-05	8.60604e-05	-0.0029285	0.000107992	-6.60693e-06	-0.000692598	0.00103958
1	1	2	2	0.00142864	-4.73166e-05	-0.000330599	-5.86178e-05	-0.00108407	0.00112207	0.000144543	8.50385e-05	0.000223224	9.49084e-05	-7.06881e-05	0.00016579	3.63725e-05	0.000170898	-0.000168471	0.000484519	6.76793e-05	2.71196e-05	0.000180977	-3.03861e-06	-0.00027637	7.89317e-05	0.000137595	8.72453e-05	0.00022906	-0.000615847	0.000142777	-0.000521217	0.000205186	0.000108902	-0.000128469	-7.46903e-05	-2.44396e-05	0.000266633	-0.00196474	0.00135696	5.68564e-05	0.00195609	7.26338e-05	0.000137432	0.00016796	-0.00315526	0.000455374	0.000177713	-0.00061719	0.000719226
1	1	2	3	0.00151231	-3.41446e-05	-0.000210457	-3.39048e-05	-0.000764934	0.000868918	0.000213323	8.18381e-05	0.000250864	2.66252e-05	-9.36604e-05	0.000126767	-0.000131114	9.66341e-05	-5.86866e-05	0.000678438	-0.000739395	0.00018602	0.000190966	-0.000122551	-0.000378382	0.000543152	0.00026632	0.00020196	0.000514892	-0.000566332	0.00174442	0.000291528	0.000241995	0.000156547	-0.000112217	-5.08474e-05	0.00015077	0.000439707	-0.00162938	0.00112166	2.13828e-05	0.00135657	-6.15705e-05	0.000139951	0.000121793	-0.00341403	0.000480949	0.000337024	-0.000616225	0.00106815
2	1	1	1	9.79026e-05	-0.000575923	-9.47342e-05	2.14249e-05	-0.000266457	-0.000105426	-0.000326698	0.000451185	0.000109302	6.6819e-05	-9.90643e-05	0.000405605	4.19078e-05	7.2277e-05	-6.28091e-05	-9.23583e-05	0.000127963	-4.87373e-05	-7.09739e-05	-0.000292418	0.000282212	0.000151256	2.23883e-05	0.000261039	0.000214374	-6.7693e-06	-0.000149878	0.000416862	-0.000206024	0.000278422	0.0002126	0.0026173	0.000151676	4.76828e-05	-0.000256153	-0.00481633	8.4219e-05	0.000349019	-0.000597254	0.00145588	0.000119621	0.00164496	0.000206661	0.000370714	0.00083886	-0.000495033
2	1	1	2	4.03411e-05	-0.000511215	-0.000118193	7.69593e-05	-0.000585288	-0.000114222	-0.000380847	0.000378783	9.48029e-05	-6.74571e-05	-4.66062e-05	0.000277579	-2.41356e-05	-5.58111e-06	-0.000181767	2.63568e-05	6.97767e-05	6.62799e-06	-0.000292451	-0.000351803	8.90927e-05	3.89987e-05	1.8163e-05	0.000143592	5.14726e-05	-2.11061e-05	0.000195509	0.000274963	-0.000272126	0.000409805	0.000302866	0.00246468	0.000161628	0.000177693	-0.000293479	-0.00312214	2.02117e-05	0.000118911	-3.52089e-05	0.0014185	-0.000846098	0.00112369	0.000178219	0.000398463	0.000779449	-0.000269644
2	1	1	3	8.64575e-05	-0.000418826	3.43415e-05	-8.58958e-06	-0.000585421	-5.93175e-05	-0.000330821	0.000416662	0.000205562	2.39342e-05	-5.00072e-05	0.000388061	7.75588e-05	7.27482e-05	-0.000105096	-4.38501e-06	0.000147188	3.66886e-05	-0.000168239	-0.000216821	0.000194115	0.000202768	0.000147864	0.000306713	9.18234e-05	1.3083e-05	0.000156466	0.000260334	-0.000196742	0.000390302	0.000233804	0.00240635	0.000333156	0.00021635	-0.000201601	-0.00257516	1.92712e-05	9.00825e-05	-0.000150692	0.0011833	0.000159956	0.0014973	0.000209566	0.00038215	0.000440594	-0.000249726
2	1	2	1	7.02039e-05	-0.000567002	-2.38997e-05	-0.000242608	-0.000510737	-4.03066e-05	-0.000234724	0.000421747	0.000216813	1.88236e-05	-0.000177547	0.000346242	0.000100979	6.05848e-05	-0.000139755	-8.94721e-05	0.000141882	-9.79894e-05	-0.000152625	-0.000208009	0.000138402	0.000168991	0.000206924	0.000212508	0.000108264	7.59623e-08	0.000114812	0.00033461	-0.000232723	0.00026683	0.000235625	0.00227418	6.36942e-05	-0.000116781	-0.000254893	-0.00220988	8.59334e-05	0.000225895	-0.000133001	0.00105899	8.56252e-05	0.000902049	0.000224087	0.000289819	0.000631759	-0.000177431
2	1	2	2	8.64706e-05	-0.000511593	1.46453e-06	2.51142e-05	-0.000494127	-6.00443e-05	-0.000254324	0.000386178	6.57288e-05	-4.00728e-05	-0.000126026	0.000298274	4.11589e-05	6.10024e-05	-0.000114107	-4.11099e-05	0.000140411	3.7296e-06	-0.000212923	-0.000292557	0.000141097	0.000184894	0.000128723	6.04028e-05	0.000108712	2.49459e-05	0.000111424	0.000312504	-0.0002329	0.00035379	0.000162517	0.00226318	0.000135539	4.20423e-05	-0.000169167	-0.00261594	-1.28882e-05	8.14905e-05	-0.000153947	0.00124145	-0.000180554	3.60667e-05	0.000252517	0.00052023	0.000415505	-0.000165681
2	1	2	3	5.56418e-05	-0.000516647	-9.81344e-06	-0.000260682	-0.000468269	3.44282e-05	-0.000215314	0.00038125	0.000168812	3.69364e-05	-0.000187388	0.000421216	8.39043e-05	9.82797e-05	-5.96171e-05	-0.000140719	0.000225377	-6.43271e-05	-0.000115581	-0.000167222	0.000233254	0.000186392	0.000244999	0.000270296	0.000193924	6.40435e-05	0.000162825	0.000411174	-0.000252832	0.000318993	0.000211725	0.00260033	0.000121586	6.27886e-05	-0.000209026	-0.00351076	4.26596e-05	0.000197605	-2.64018e-05	0.00122931	-6.78774e-05	0.000684454	0.000294912	0.000378558	0.000780329	-0.000239279
3	1	1	1	0.0042696	-0.00114641	0.000407018	0.00327114	-0.00020832	0.00292768	0.000694751	-8.42838e-05	-0.00108783	-0.000179265	-0.000622632	-0.00108912	6.69011e-05	-0.000264623	-0.00621178	0.0015262	-0.00151411	-0.00347693	0.00297298	0.000170926	0.00111739	-0.00525114	-0.00266577	-0.00215099	-0.00100721	0.000697935	0.000691603	0.0516458	-0.00118216	0.000897284	8.22153e-05	-0.00394596	-0.00105463	0.000353675	2.17802e-05	0.000842596	-0.000341198	-0.000777994	0.00141242	0.000196106	0.00028993	0.00212176	0.000915947	-0.0135747	0.0011167	-0.0011746
3	1	1	2	0.00308347	-0.00114517	-0.000104341	0.00241243	0.000298396	0.0134703	0.000807687	0.000151621	-0.00105243	1.91594e-05	-6.55445e-05	-0.000988985	-0.000389259	-0.000187541	-0.00114838	0.00107132	0.000339722	-0.00207945	0.00387979	-0.000481677	1.18241e-05	-0.00460444	-0.00252344	-0.00194755	0.00175371	-0.00113246	0.000546089	0.00866101	-0.000172502	0.000672669	0.000285083	-0.00359534	-0.00144541	0.000752382	0.000151592	-0.000194917	-0.000491888	-0.00022364	0.000584101	-0.000255081	0.00114671	0.000508278	-0.000168601	-0.00278625	0.000654357	0.000273185
3	1	1	3	0.00286457	-0.00150916	-0.00263671	0.00366518	-1.0509e-05	0.00177977	0.000683202	-8.32108e-06	-0.00156806	-7.29606e-05	-0.000295146	-0.001372	-0.000193681	-0.000165645	-0.00193663	0.0015112	-9.0468e-05	-0.00284477	0.00389997	-0.000365134	0.000635422	-0.0048257	-0.00210363	-0.0021602	0.000229581	-0.000530929	0.000425445	0.00864271	-0.00038776	0.00107164	0.00141628	-0.00288399	-0.000730335	0.000719596	9.52157e-05	0.000614138	-0.00034888	-0.000111548	0.000967099	-3.78588e-05	0.000361013	0.000516008	0.000469489	-0.00325375	0.000483259	9.86348e-05
3	1	2	1	0.00383372	-0.00144629	-0.000489477	0.00377005	0.000299547	0.00286817	0.000482975	5.72716e-05	-0.00112881	5.58466e-06	-0.000276667	-0.00126609	-0.000330349	-0.000158816	-0.00323208	0.0014477	-0.000147909	-0.00254301	0.00385968	-0.000300717	0.000438213	-0.00414287	-0.00214137	-0.00182061	-0.0008181	-0.00063572	0.000377976	0.00614263	-0.000522352	0.0010164	0.000354992	-0.00312832	-0.00088055	0.000697988	-9.32626e-06	0.00141424	-0.000420325	-0.000283172	0.000899323	-3.76249e-05	0.000470266	-0.000168161	0.000194717	-0.0128068	0.000375411	0.000138757
3	1	2	2	0.0041318	-0.00156883	-0.000730726	0.00352789	0.000577835	0.00348331	0.000713906	-0.000103129	-0.00171526	-0.000140605	-0.000364779	-0.00130917	-0.000185228	-0.000142671	-0.0030486	0.00141284	-0.000538972	-0.00219927	0.0038764	-0.000144672	0.00061292	-0.00455231	-0.00168902	-0.00212034	0.0015881	-0.000706707	0.000525524	0.0241201	-0.000417876	0.000721394	0.000679917	-0.00328422	-0.000741126	0.000575727	2.07146e-05	0.000396317	-0.000501463	-0.000321724	0.000941481	-0.000220729	0.000483759	3.59579e-05	-0.00119668	0.000517059	-5.99088e-05	-2.23513e-05
3	1	2	3	0.0046208	-0.00153705	-0.000569915	0.00417567	0.000309114	0.00583296	0.000693282	0.000117272	-0.00136724	-3.53465e-05	0.000255905	-0.00142859	-0.000336527	-0.000221078	0.00114662	0.00180281	-0.000278973	-0.00176738	0.00397715	-0.000281388	0.000501905	-0.00542913	-0.00226062	-0.00230896	0.00040415	-0.000460687	0.00062323	0.00410192	-0.000388155	0.00113549	-0.000522115	-0.00368401	-0.000824506	0.000741926	5.46813e-05	0.00088955	-0.000361523	2.73893e-05	0.000551088	-3.90322e-05	0.000456916	0.000393022	0.00028439	0.0187515	0.00114906	0.000620057
4	1	1	1	0.00266163	0.00705555	0.000957491	-0.0016154	0.000526747	0.00317057	0.00237533	-0.00754562	-0.0128883	-0.00485573	-0.00407064	-0.000152721	-0.000802406	0.000331045	-0.0043473	-0.0195773	0.0117205	0.00425224	-0.00462331	0.000454851	-0.00668322	-0.0120014	0.000216879	0.00397441	0.00963914	-0.000429829	-0.00100533	-0.00159523	0.0115142	-0.0121013	0.00102141	-0.0161052	0.00395135	-0.00181754	0.00100995	0.000644471	0.00335734	-0.00333997	0.00851986	0.00377776	-0.00386121	-0.0107865	0.00579213	0.0112088	-0.000337303	0.000417808
4	1	1	2	0.00293899	0.00749895	0.00213684	-0.00179395	0.000121886	0.00293427	0.0022581	-0.00684043	-0.0119918	-0.00351423	-0.00318542	-0.000341644	-0.000418764	0.000305527	-0.0047399	-0.0191687	0.00906678	0.00497275	-0.00586781	0.00148149	-0.00881607	-0.0106068	0.000421966	0.00279404	0.00973918	-0.000597584	-0.00069763	-0.00157166	0.0105863	-0.0128143	0.00130722	-0.0150142	0.0021643	-0.00172658	0.00267686	0.00224904	0.00305162	-0.00368516	0.00947292	0.00402649	-0.00395149	-0.00968704	0.00495679	0.00991145	1.02857e-05	0.000761578
4	1	1	3	0.00242117	0.00801725	0.00162472	-0.0018753	7.09771e-06	0.0029496	0.0022376	-0.00635112	-0.0117361	-0.00340711	-0.00398228	-0.000333407	-0.000342692	0.000296429	-0.00504509	-0.0180519	0.00894792	0.00444737	-0.00515104	0.00169106	-0.00988057	-0.0110081	0.000377762	0.00224969	0.0097092	-0.000651343	-0.00072738	-0.00157058	0.0102695	-0.0124477	0.00142448	-0.0143931	0.00178617	-0.00180733	0.00208407	0.000853354	0.00294022	-0.00377575	0.00835983	0.00425645	-0.00403045	-0.00852868	0.00494887	0.00990164	-0.000690615	0.000695637
4	1	2	1	0.00274519	0.00732854	0.000822839	-0.00181974	8.43653e-05	0.0028784	0.00227891	-0.00727639	-0.0122091	-0.00330956	-0.00300967	-0.000279555	-0.000244317	0.000335981	-0.00517596	-0.0178509	0.0082542	0.00506519	-0.00487521	0.00141618	-0.00860512	-0.0112853	0.000256164	0.00269371	0.00959626	-0.000827506	-0.000724747	-0.00155919	0.0103777	-0.0122627	0.0011046	-0.0147819	0.00162119	-0.00164305	0.0019568	0.00204745	0.00300446	-0.00367194	0.0092209	0.00344038	-0.00391858	-0.00924795	0.00500332	0.0099446	-0.000187022	0.000842823
4	1	2	2	0.00244955	0.00712089	0.00126776	-0.00175626	-7.34426e-05	0.00270673	0.00209205	-0.00659522	-0.0118853	-0.00283474	-0.00236275	-0.00024809	0.000174229	0.000346247	-0.00418646	-0.0176273	0.0088065	0.00385034	-0.00565364	0.00158152	-0.0083983	-0.01006	0.00017849	0.00242973	0.00898796	-0.000661235	-0.000296504	-0.00140544	0.00996251	-0.0117728	0.000874497	-0.0136402	0.0019834	-0.00155458	0.00175719	0.00192178	0.00278823	-0.00344308	0.00686566	0.00312646	-0.00402715	-0.00829667	0.00455997	0.00923755	-0.000525912	0.000626361
4	1	2	3	0.00504822	0.01026	0.000654702	-0.00258932	-0.000139615	0.00325249	0.00274806	-0.00934095	-0.0133801	-0.0030147	-0.00342506	-0.00042258	-0.000633869	0.000383965	-0.0111251	-0.0222041	0.0132789	0.00517284	-0.00635821	0.000113155	-0.0116516	-0.013249	0.000456685	0.00212128	0.0109202	-0.00113246	-0.00129614	-0.00238491	0.0120962	-0.0148197	0.00141214	-0.0173056	0.000103026	-0.00273763	0.004175	-0.000687105	0.00349806	-0.00453204	0.0271225	0.00373079	-0.00631816	-0.00882393	0.00571638	0.0103592	-0.00560418	0.00270641
5	1	1	1	0.000105665	0.000606048	0.00012502	0.000247698	0.000167457	0.000279735	-3.11647e-05	8.42535e-05	0.000220302	2.96879e-05	0.000212297	0.000273655	0.000199692	5.03083e-06	5.22874e-05	2.03843e-05	0.000163713	-0.00046751	2.86746e-05	0.000100288	0.000446331	0.000180066	9.00538e-06	5.07292e-05	2.39585e-05	-0.000115985	-0.000170268	0.000169887	-0.000327064	0.000652519	-2.06446e-05	0.000299006	0.000175877	-0.000221139	0.000633759	0.00505684	0.000223978	2.35225e-05	0.000113383	-4.34845e-05	0.000203178	-0.00486619	2.35205e-05	-0.000178496	0.000273618	0.000378382
5	1	1	2	0.000213581	-0.000786364	7.46998e-05	0.000197206	0.000195443	0.000163599	-4.18557e-05	0.000220524	0.000609032	5.44566e-05	0.000389394	0.000287268	0.000165287	2.10774e-05	0.000148192	-9.9792e-05	0.000246459	-0.000400004	0.000263181	0.000155627	0.000465899	0.000239569	6.62984e-05	0.000112036	8.45065e-05	-0.000106686	0.000932342	0.000826762	-0.000449635	0.000469596	-0.000178751	0.000367743	0.00018608	-0.000101326	0.000668597	0.00117515	0.000242369	4.60855e-05	0.00015044	-9.73766e-05	0.000243798	-0.00323226	0.000263805	-0.000120504	0.000489879	0.000496999
5	1	1	3	0.000171354	-0.000168435	0.000200636	0.000161244	0.000175483	0.000160925	-4.63142e-05	0.000208891	0.000621419	5.03976e-05	0.000471556	0.000405631	0.000166279	-5.87704e-07	6.46607e-05	-3.32311e-06	0.000189508	-0.000669903	0.000162931	0.000159542	0.000682117	0.00027267	6.01159e-05	0.000103063	7.81337e-05	-0.000108651	0.000710572	0.000712066	-0.000169475	0.000664209	-0.000209971	0.000321621	0.000251854	-7.92336e-05	0.000689955	0.00017508	0.000168972	2.83388e-05	0.000111071	2.78085e-05	0.00023914	-0.00161007	0.000167218	-0.00012081	0.000420488	0.000479809
5	1	2	1	4.65607e-05	0.000102785	0.00022941	0.00027105	0.000220954	0.000248015	-0.000128669	0.00014212	0.000406904	3.8066e-05	0.000393825	0.000313469	0.000140427	-2.42836e-05	0.000154832	1.9059e-05	0.000303587	-0.000505137	0.00026079	0.000186901	0.000596438	0.000191374	8.35018e-05	7.08524e-05	3.08087e-05	-0.000100795	8.67623e-05	0.00112426	-5.22463e-05	0.000757884	-0.000116437	0.000329733	0.000153902	-0.000113854	0.000762455	0.000826684	0.000184132	4.27401e-05	8.83732e-05	1.67012e-05	0.000213683	-0.00344262	0.000182837	-0.000239045	0.000419685	0.000406509
5	1	2	2	9.74914e-05	0.000244908	0.000153139	0.000214524	0.000235898	0.000244232	-0.000107314	0.000130585	0.000335852	3.69524e-05	0.000336338	0.000321144	0.00016528	-5.26338e-05	5.86061e-05	-7.68801e-05	0.000286256	-0.000509871	3.91174e-05	0.000131271	0.000532715	0.000233586	6.76052e-05	4.01634e-05	2.68507e-05	-0.000110699	0.000120907	-0.000113826	-0.000235486	0.000621924	-2.34648e-05	0.000235846	0.000204402	-7.07451e-05	0.000698247	-0.000269307	0.000259821	8.95439e-05	0.000186826	-5.29307e-09	0.000276672	-0.00539937	0.000215051	-0.000181323	0.000445425	0.000388368
5	1	2	3	-0.000187612	-0.000139257	4.44363e-05	0.000217087	5.87703e-05	0.000142	-8.81599e-05	6.75695e-05	5.52358e-05	9.42373e-07	0.000414426	0.000352906	0.000206736	-4.31101e-05	1.61469e-05	-0.000194687	0.00030182	-0.000680944	0.000201648	5.73663e-05	0.0003186	7.61731e-05	2.35381e-05	0.000100051	0.000125072	-0.000111696	0.0023978	0.0013075	-4.25947e-05	0.00146249	-0.000519694	0.000328244	0.000116063	-4.27074e-05	0.000527731	-0.000143156	8.39033e-05	-9.14474e-05	0.000188448	0.000356118	0.000150817	-0.0116808	0.00029282	-0.000104252	0.000283939	0.000244851
6	1	1	1	-0.00013449	0.000659036	0.000329557	0.000723223	0.0192809	0.000372557	-0.000373505	0.0305708	7.3189e-05	0.00712094	-0.000770863	-0.00102959	0.000409546	0.000357204	-0.000917794	0.00042116	0.000257981	-3.52e-05	-0.00092353	-0.000206155	-0.00199271	0.000446772	-0.000111507	6.43895e-05	-0.0116118	0.000250127	1.66563e-05	-0.000982531	0.000662287	0.00235479	-2.02951e-05	0.000114912	-0.00099261	-0.000559484	0.0421195	0.00441363	0.0155879	-0.00059775	0.0006687	0.00181862	0.00066692	-0.000497751	0.0168125	-0.00154174	-0.0025772	-0.000510687
6	1	1	2	-0.000259312	0.00038822	6.91388e-05	0.000357575	0.00663481	3.07548e-05	-0.00040696	0.00868348	6.51208e-05	0.00294624	-0.000211532	-0.000876201	0.000151934	0.00134437	-0.00039692	9.51771e-05	5.04188e-05	-0.000385827	-0.00103114	-0.000342797	-0.00174075	0.000295538	9.1798e-05	0.00163271	-0.0124629	0.000150732	8.05332e-05	-0.000573029	0.00591608	0.000896934	-3.41152e-05	0.000215113	0.00115493	-0.00173735	0.00874845	0.00473178	0.00884296	-0.00043198	0.000180737	0.00135579	-0.000320568	9.50191e-05	0.00388394	-0.00127042	0.00162127	-0.00010851
6	1	1	3	-0.00020605	0.000456181	8.85155e-05	0.000538241	0.00793182	9.34719e-05	-0.000482379	0.00971421	9.24027e-05	0.00472657	-0.000519261	-0.000778014	0.000196892	0.00146212	-0.00060069	0.000261279	0.000212083	-0.000308192	-0.00119612	-0.000247127	-0.0016161	0.000505979	0.000145823	0.0010481	-0.0117542	0.000230358	0.000146629	-0.000913836	-0.000156525	0.00196879	-0.000112171	-0.000233277	-0.00153753	-0.00190327	0.0269991	0.00520688	0.00427446	-0.000458533	0.00033117	0.00108526	0.000218838	-0.000265091	0.002778	-0.00094754	-0.00290419	-0.000467075
6	1	2	1	-0.000306188	0.000475781	0.000143889	0.000409524	0.00305868	-9.63668e-05	-0.000691835	-0.00239546	3.19974e-05	0.00102322	9.94565e-05	-0.00101503	2.05632e-05	0.00136665	-0.000699464	0.000257201	0.000141077	-0.000323668	-0.00123259	-0.00030607	-0.0024693	0.000742031	3.57982e-05	0.00160171	-0.0103563	0.000156971	-3.5322e-05	-0.000613751	0.00636154	0.00292	-3.37913e-05	-0.000133275	-0.000557976	-0.00113662	0.0144021	0.00517296	0.0104593	-0.000435209	0.000286439	0.00124658	0.000352662	6.1263e-06	0.0128568	-0.000491276	0.00056938	-0.000619845
6	1	2	2	-0.000193083	0.000637139	0.000105273	0.000543135	0.00598023	0.000186014	-0.000359312	0.00782452	0.00025436	0.00236519	0.000365648	-0.000392852	0.000162654	0.00307302	-0.000445418	0.000377351	0.000213649	-0.000433106	-0.000837191	-0.000115523	-0.00131873	0.000611937	0.000270643	0.00165982	-0.0138109	0.000285793	4.85163e-05	-0.000633872	0.00227688	0.00199214	-5.64053e-05	-6.52645e-05	0.00257738	-0.00194945	-0.00825944	0.00433357	0.0127789	-0.000568237	0.000755587	0.00241086	-1.33999e-05	0.000673743	0.0178433	-0.00128862	0.00357418	-0.000587669
6	1	2	3	-0.000227496	0.000635435	5.00941e-05	0.000573924	0.00590044	-0.000190893	-0.000569519	0.00567957	0.00019354	-0.00506339	0.00052862	-0.00108021	0.000185401	0.00237439	-0.000685377	0.000390644	0.000238533	-0.000520847	-0.000948223	-0.000150041	-0.00146223	0.000702325	0.000335479	0.00266027	-0.0147638	0.000319078	0.000135536	-0.00100088	-0.000564959	0.00154279	-6.72319e-05	-0.000294412	-0.00250812	-0.000147809	0.00613085	0.00444458	0.00794168	-0.000343534	0.000793954	0.000334561	0.000175643	1.88121e-05	0.00759451	-0.00431033	0.00642426	-0.000878908
7	1	1	1	0.000279504	0.000948339	0.000325065	-0.000166978	0.000110345	0.000311094	0.000135906	0.00020052	0.000177149	-5.00283e-05	5.88447e-06	0.000309204	0.000196584	7.09821e-05	-0.000336502	0.000261616	0.000165848	3.29397e-05	1.50324e-05	3.76271e-05	0.000212146	0.000661328	-0.000249462	-0.00018705	0.000210735	-3.76874e-07	3.56882e-06	0.000634549	0.000350208	0.000160259	4.0654e-05	0.000276746	0.000197636	0.000128718	0.000558111	-0.00665361	0.000183566	0.000365291	-0.000942197	-0.000514104	0.000225793	0.000143087	0.000155828	-5.79954e-05	0.000186376	-0.000127513
7	1	1	2	0.000328363	0.000999768	0.00019939	-0.000259569	1.74382e-05	0.000118886	0.000111442	0.000192875	0.000144381	1.76589e-05	-8.91865e-06	0.00023339	2.94273e-05	2.80431e-06	-1.20651e-05	0.000251432	0.000130734	-4.12609e-06	-0.000182397	-9.76666e-05	6.50163e-05	0.000599798	-0.000396895	-0.000449183	0.000497574	1.72846e-05	-0.000101014	0.000623148	0.00031602	0.000106469	2.60234e-05	0.000276273	0.000162211	0.000317647	0.000352433	-0.00646231	7.2473e-05	0.000392281	-0.00113657	-0.000293201	0.00020582	0.00072028	0.000263194	-9.13766e-05	0.000145213	-9.61618e-05
7	1	1	3	0.0005018	0.00143085	0.000259944	-0.000145821	2.638e-05	0.000117449	3.95325e-05	0.000232534	5.25494e-05	-5.44635e-05	-2.86446e-05	0.000273411	8.10369e-05	2.07121e-05	5.97853e-05	0.000391703	0.00027644	0.000133364	-0.000161172	8.94322e-05	0.000202341	0.000863112	-0.000190999	-0.000335285	0.0003549	0.000236291	-7.06654e-05	0.000828712	0.000319761	7.59239e-05	0.000158619	0.000568751	0.00016986	0.000298264	0.000287913	-0.00681741	1.51423e-05	0.000515122	-0.00108283	-0.000367254	0.00013917	-0.000723394	0.0002252	-0.000215318	0.000565039	0.000411055
7	1	2	1	0.000489486	0.00403759	0.000305526	-0.000269298	9.69071e-05	0.000234448	-1.76498e-05	0.000260622	0.000236932	4.52936e-05	9.88154e-05	0.000283149	0.000214119	0.000160236	-3.99343e-05	0.000377906	0.000262015	5.08055e-05	3.06765e-05	0.000105031	0.000217194	0.000611835	-0.000140572	-0.000302136	0.000186592	0.000112659	-1.41884e-05	0.000889896	0.000415071	0.000179876	8.02036e-05	0.000458975	0.000427301	0.000471376	0.00101442	-0.00752909	0.000150219	0.000518017	-0.00149573	-0.000460269	-1.9663e-05	0.000503704	0.000543467	-0.000238994	7.87844e-05	-0.000380119
7	1	2	2	0.000459125	0.000640109	0.000370172	-0.000181556	-5.17929e-06	0.000225555	-2.12827e-05	0.000294567	0.000197716	3.95644e-05	0.000160631	0.000252682	0.000113503	4.04533e-05	-4.28674e-05	0.000423726	0.000306034	0.000102578	0.000115489	0.000123926	0.000204106	0.000800256	-0.000141749	-0.000271204	0.000136811	7.24024e-05	2.58773e-05	0.000822965	0.000425366	0.000212962	0.000117107	0.000741172	0.000272482	0.000563268	0.000800805	-0.00637253	0.000125649	0.00042829	-0.00128148	-0.000251872	0.000286138	0.000443738	7.35735e-05	-0.000347115	0.000368417	-3.02791e-05
7	1	2	3	0.000484304	0.000916508	0.000368954	-0.000185521	8.29603e-05	0.000259367	8.17585e-05	0.000335497	0.000239163	5.33797e-05	7.45859e-05	0.000333715	-5.3017e-05	6.44209e-05	9.64882e-05	0.000354018	0.000282806	0.000187812	-2.32231e-06	8.81457e-05	0.00016711	0.000773363	-0.000298933	-0.00037098	-3.30235e-05	0.000103178	-4.87375e-05	0.000859319	0.000523002	0.000220602	9.12285e-05	0.000631164	0.000150118	0.00042493	0.00045421	-0.00813011	0.000170726	0.000505658	-0.000978093	-0.000492165	0.000299048	-0.000309261	0.000188477	-0.000386537	0.00042447	9.96247e-05
8	1	1	1	0.000599742	0.000296254	0.000356016	0.000609202	-9.52645e-05	3.8817e-05	-0.00075775	0.00034	0.000348232	0.000386686	0.000142415	-0.000117424	0.000272568	6.55597e-05	0.000493877	0.000390792	0.000268573	0.00062147	0.000484227	0.000191212	0.000588769	0.000151075	4.1451e-05	-0.000180318	0.000273275	0.000173077	0.000512877	-0.000117246	0.000590702	0.000488841	0.000675953	5.72187e-05	0.000448913	0.000743657	0.000146176	-0.00521223	0.000744444	0.00032971	0.00016817	0.000690598	6.84217e-05	0.00201987	-0.000182688	4.09279e-05	7.32235e-05	0.000278347
8	1	1	2	0.000537605	0.000314531	0.00037969	0.00057244	-0.000162273	-8.45123e-06	-0.000778821	0.000351901	0.000433503	0.000431058	0.000175889	-3.43859e-05	0.000286666	7.63526e-05	0.00048543	0.000401908	0.000297932	0.000552972	0.00049104	0.000236218	0.000608649	8.86401e-05	2.05552e-05	-0.000403345	0.000205577	0.00015446	0.000429018	-0.000180402	0.000559105	0.000435575	0.000622912	-3.38557e-05	0.000464725	0.000681481	0.00014549	-0.00336552	0.000680276	0.000369829	9.27243e-05	0.000703925	-0.000172773	0.00084994	-0.00029553	1.15332e-06	-5.96478e-05	-2.76668e-05
8	1	1	3	0.00056693	0.000360499	0.000416659	0.000606927	-0.000176251	2.19831e-05	-0.000821832	0.000294527	0.000401721	0.000377007	8.7988e-05	-5.82788e-05	0.000324159	4.12035e-05	0.000448587	0.000423326	0.000345601	0.000592686	0.000552705	0.000308085	0.000588083	6.18414e-05	5.84356e-05	-0.00029513	8.69909e-05	0.0001951	0.00067387	-0.000172425	0.000541352	0.000436622	0.000682182	-0.000181652	0.000452846	0.000702539	0.000113933	-0.00331897	0.00085193	0.000305149	6.79578e-05	0.000598624	0.000100625	0.000569732	-0.000505428	3.33246e-05	1.80657e-05	0.000112487
8	1	2	1	0.000634471	0.000434151	0.000451949	0.000611541	-9.95035e-05	4.86013e-05	-0.000727329	0.000349302	0.00044463	0.000522189	0.000247916	-1.82275e-05	0.00033129	0.000126862	0.000428831	0.000423689	0.000358714	0.000539269	0.000525978	0.000241574	0.000619023	0.000138759	0.000104445	-0.000170582	0.000170408	0.000195448	0.000450424	-0.000122541	0.000563776	0.000430138	0.000632928	-4.44797e-06	0.000502628	0.000635299	0.00015971	-0.00367991	0.000848664	0.000368176	9.27226e-05	0.000444912	-1.27897e-06	0.00097538	-0.000385408	-2.13752e-05	-5.39127e-05	-3.47465e-05
8	1	2	2	0.000610267	0.000351731	0.000374307	0.000637047	-0.000193871	-7.67011e-05	-0.000816274	0.000293191	0.000431866	0.000417711	0.000199973	-5.59607e-05	0.000342534	7.8565e-05	0.000689193	0.000343832	0.000290377	0.000513644	0.000370937	0.000190581	0.000606858	0.000252533	2.77538e-06	-0.000213741	0.000180827	0.000237027	0.000320633	-6.12973e-05	0.000604416	0.00048925	0.000728067	6.69596e-05	0.000494224	0.000851203	0.000148801	-0.00316453	0.000670719	0.00030919	3.90988e-06	0.000795989	0.000111857	0.000207308	-0.000387773	-5.17247e-06	0.000101645	-0.000139704
8	1	2	3	0.00073216	0.000507802	0.000451358	0.000651209	-3.35557e-05	0.000204725	-0.00071596	0.000523684	0.000708235	0.000830137	0.000571655	0.000130273	0.00017531	0.000216863	0.00023157	0.000813323	0.00045967	0.00112646	0.00108249	0.000599444	0.000443936	-5.20041e-05	-3.29445e-05	-5.76753e-05	0.000251947	0.000430272	0.000593803	-0.000209346	0.000556154	0.000426644	0.000939327	0.000502635	0.000252429	0.000294951	0.000273697	-0.006144	0.000584861	4.0629e-05	0.000311579	0.000453501	9.16923e-05	-0.000970364	0.000117351	5.00932e-05	-0.000541044	0.00152422
9	1	1	1	0.000268899	-0.000674994	1.38314e-05	0.000118342	0.000229525	0.00029901	9.13318e-05	0.000137284	0.000213553	-0.000373007	-0.000155469	0.000104206	-5.67203e-05	7.82415e-05	5.86766e-05	0.000644558	9.05932e-05	6.95549e-06	0.000244989	0.000153936	0.000195726	-0.000220123	-9.91427e-07	-0.000326991	-0.000107775	-6.22303e-05	-0.000177371	-0.000245412	0.000379975	0.000294659	0.000485358	0.000455357	-0.000327799	0.00114241	-0.000147998	-0.00814371	0.000216805	5.19839e-05	-2.12228e-06	5.34069e-05	0.000183602	0.00790235	-0.000245621	-0.000477159	-3.56964e-05	0.000533488
9	1	1	2	0.00025225	-0.000517771	-1.43964e-05	0.000162938	0.000144602	0.000205371	2.8771e-05	3.12584e-05	0.000253017	-0.000266279	-0.000106883	-0.000135727	-0.000299966	-0.000152621	0.000100444	0.000666071	0.000206342	0.000135528	0.000212465	0.000125529	0.000129342	-0.00024884	-0.00023426	-0.00034723	-3.01174e-05	2.79505e-05	-4.07211e-05	-2.46014e-05	0.000309367	2.80674e-05	0.000328403	0.000226436	-0.000561793	0.000932436	-0.000127207	-0.00861392	0.000173623	2.84678e-05	1.18888e-05	-0.000256222	0.000147403	0.00527697	-0.000123138	-0.000626483	-5.04574e-05	4.88503e-05
9	1	1	3	0.000195807	-0.00062068	-8.81714e-06	0.000117628	0.000171175	0.000222145	7.82117e-06	0.000157246	9.60717e-05	-0.000341287	-9.83976e-05	-0.000173207	-0.000353876	-0.00019841	1.99576e-05	0.000634901	0.000125141	5.78631e-05	0.000211067	5.92583e-05	0.000164414	-0.000217918	-0.000274679	-0.00029958	-2.23817e-05	-5.84089e-05	-8.60109e-05	7.32303e-06	0.000321141	7.62893e-06	0.00024456	0.000204078	-0.000594159	0.000948796	-2.9041e-05	-0.00849258	5.16686e-05	6.38399e-05	-1.92956e-05	-8.31535e-05	0.000150167	0.00549315	2.3249e-05	-0.000542326	2.37799e-05	0.000156591
9	1	2	1	0.000240659	-0.000460859	7.38139e-06	0.000201694	0.000159889	0.000179747	2.41934e-05	-1.89158e-05	0.000214237	-0.000259071	-6.27507e-05	-0.000168118	-0.000314848	-0.000164541	7.96834e-05	0.000703905	0.000227203	0.000112053	0.000195355	8.13965e-05	0.000150549	-0.000343416	-0.000281036	-0.000408313	-6.6735e-05	-1.62951e-05	-5.68188e-05	4.19654e-05	0.000352939	-2.62689e-05	0.000337589	0.000262598	-0.000484217	0.000927528	-4.08372e-05	-0.00784899	0.000135758	2.35719e-05	-5.23107e-05	-9.79615e-05	0.000125594	0.005111	-0.000197853	-0.00068561	1.3726e-05	0.000387383
9	1	2	2	0.00024107	-0.000555323	5.47987e-05	0.0001451	0.000118014	0.000186778	-1.99571e-05	-2.70656e-05	0.000263088	-0.000284854	-6.36749e-05	-0.00018194	-0.000352423	-0.000213229	7.89396e-05	0.000726007	0.000222644	0.000130129	0.000241857	9.19781e-05	0.000160458	-0.000427303	-0.000311546	-0.000378323	4.55598e-05	-5.17284e-05	-0.000105191	0.000115844	0.000328871	-7.57454e-05	0.000319694	0.000114515	-0.000590247	0.00111969	-1.6472e-05	-0.00835226	0.000150142	2.0286e-06	-6.28852e-05	-0.000145305	0.000122805	0.0059675	-6.24379e-05	-0.000545761	0.00012623	0.000251321
9	1	2	3	0.000170114	-0.00060671	-1.9696e-05	0.000108878	8.97653e-05	7.76222e-05	-4.35328e-05	9.829e-05	0.000124799	-0.000260564	-0.000160951	-0.000229369	-0.000336844	-0.00025133	0.000106011	0.00125328	0.000259832	0.000108867	0.000274412	0.00013226	0.000216172	-0.00051057	-0.00032465	-0.000396647	-6.00903e-05	-4.86706e-05	-7.86925e-05	-2.464e-05	0.000209756	-6.33963e-05	0.000331853	9.63152e-05	-0.000510733	0.000853233	-0.000129831	-0.00732589	9.62634e-05	-1.22573e-05	-2.75289e-05	-0.000117945	0.000158824	0.0055039	8.06606e-06	-0.000515987	6.90093e-05	0.000176613
10	1	1	1	0.000426864	0.000223485	0.00017211	7.02345e-06	-9.82363e-05	-0.00129508	0.00028079	-0.000682959	-0.000204908	-0.000226261	-7.81603e-05	-0.000203608	-0.00127589	-0.00126582	0.00101014	0.000304801	0.000146923	0.000321105	-0.00123819	-0.000603095	-0.000716359	-4.50107e-05	-0.00045295	-0.000294437	0.000299286	-0.000526658	-0.000738205	-0.000734312	-0.000628096	-0.00225297	-0.000141329	-0.000532676	-0.000700476	-0.0012137	-0.000925298	0.00734861	-0.000279149	-0.000625008	-0.00314668	-0.000776693	-0.00428006	0.0118512	-0.000625152	-0.000975813	-2.03765e-05	0.000374067
10	1	1	2	0.000448913	-5.45797e-06	0.000125933	-2.27011e-05	2.80522e-05	-0.00182649	-0.000194982	-0.00076541	-0.000376167	-0.00028643	-0.000173368	-0.000254335	-0.00140802	-0.00115339	0.000693033	5.01503e-05	0.00015414	0.00019913	-0.00107449	-0.000373866	-0.000539393	-0.000270823	-0.000571095	-0.000297307	0.000220694	-0.000624801	-0.000914573	-0.000898559	-0.000551982	-0.00254603	9.54177e-05	-0.000511307	-0.000831662	-0.000953977	-0.000938779	0.00579087	-0.000206078	-0.000733372	-0.00354626	-0.00130157	-0.00473362	0.00986967	-0.000679538	-0.00116182	-0.000833582	-0.00016088
10	1	1	3	0.000506812	-1.61334e-05	0.000117463	-8.74588e-05	-0.000287383	-0.00152344	-1.50143e-05	-0.000896876	-0.000380537	-0.000341068	-0.000194073	-0.000273524	-0.00135628	-0.0013241	0.000776714	0.000296413	0.000157148	0.000241334	-0.00106122	-0.000302948	-0.00054965	-0.000256385	-0.000581541	-0.000262665	0.000179633	-0.000671987	-0.000750643	-0.000932693	-0.00066527	-0.00259756	-4.59483e-05	-0.000658724	-0.000871842	-0.00108301	-0.000727948	0.00488657	-0.000267411	-0.000676486	-0.00376662	-0.00119199	-0.00493111	0.00904864	-0.000686274	-0.00109448	-3.13712e-05	-5.49646e-05
10	1	2	1	0.000605047	0.000158419	0.000182617	-4.83153e-05	4.21665e-05	-0.00131556	8.39818e-05	-0.000708549	-0.000250119	-0.00029861	-0.000160277	-0.000187851	-0.00123135	-0.00122558	0.000675828	0.000210422	0.000144169	0.000274296	-0.00102421	-0.000274165	-0.000565016	-9.14268e-05	-0.00050278	-0.000380942	0.000150213	-0.000689603	-0.000805659	-0.00094975	-0.000681662	-0.00248302	-8.62744e-05	-0.000648596	-0.000814277	-0.0013469	-0.000698768	0.00609779	-0.000287557	-0.000746293	-0.00310306	-0.00091252	-0.0042578	0.00899099	-0.000741485	-0.0012394	-4.68728e-05	-1.18954e-05
10	1	2	2	0.000572271	0.000110057	0.000168796	-7.84955e-05	-0.00014692	-0.00145598	3.28298e-05	-0.00065472	-0.000286357	-0.00029267	-0.000196534	-0.00018761	-0.00117953	-0.00121979	0.000606206	0.000108474	-1.22128e-05	0.000136645	-0.0010746	-0.000330086	-0.000730648	-0.000171655	-0.000559699	-0.000473477	0.000103561	-0.000545282	-0.000537656	-0.000891322	-0.000668254	-0.00237039	-7.97732e-05	-0.000614293	-0.000846224	-0.00104784	-0.000749397	0.00570638	-0.00042251	-0.00080083	-0.00339744	-0.000935186	-0.00451136	0.0100281	-0.000856416	-0.00117733	-0.000297135	-2.15166e-05
10	1	2	3	0.00070462	0.000137881	0.000148635	-7.20151e-05	-0.000199094	-0.00183006	9.80215e-06	-0.00101887	-0.000453146	-0.00041893	-0.000208777	-0.000343118	-0.00158531	-0.00151763	0.000983492	0.000323548	0.000222006	0.000501903	-0.00132464	-0.000512712	-0.000881912	-0.000345538	-0.000732138	-0.000404958	7.85328e-05	-0.000776859	-0.000952492	-0.00107683	-0.000863591	-0.00310496	-9.15642e-05	-0.000846502	-0.00110476	-0.00141729	-0.000879929	0.0066495	-0.000405531	-0.000956715	-0.00438563	-0.00106075	-0.00568733	0.0104115	-0.00110646	-0.00139703	-0.000680915	-0.000346722
11	1	1	1	0.000509727	0.000170118	-0.000205033	0.000205069	0.000319667	0.000129602	0.000830278	0.000299009	0.000288671	0.000332663	0.000694141	0.000108101	0.000397296	-1.90413e-05	-0.000202072	5.09263e-06	0.000335328	0.000365826	-0.000362924	-0.000831068	-0.000866026	-5.25178e-05	0.000358297	0.000476414	0.000166698	0.000133957	0.000330183	0.000431209	0.000673943	-0.000272764	-0.000401019	-0.000476273	0.00148415	0.000544904	0.00338026	0.00115708	0.000949876	0.000506877	0.000205418	0.000986398	0.000858272	0.0046227	0.000753035	3.78709e-05	-0.000125926	0.000777741
11	1	1	2	0.00062606	0.000277625	-0.000230553	0.000128467	0.000264277	0.000166741	2.96061e-05	0.000268714	0.000407707	0.00016305	0.000395053	7.42418e-05	0.000276522	-4.01627e-05	0.000148054	9.503e-05	0.000195895	0.00024687	-2.83927e-05	6.3562e-05	0.000147263	0.000186417	7.7686e-05	9.56309e-05	0.000280142	-6.72727e-05	0.000204595	8.53234e-05	0.000333245	0.000116382	-0.000115667	-0.000310241	0.000330147	0.000439396	0.00122609	-0.00125225	0.000188296	4.34038e-06	0.000170077	0.000311034	0.000667378	0.00099563	-5.75327e-05	-8.62919e-05	0.000115345	0.000789075
11	1	1	3	0.000652783	0.000290833	-0.000244865	0.000115703	0.000175268	0.000173189	3.4619e-05	0.000214005	0.000422115	0.000191463	0.000434138	5.67623e-05	0.00026315	-6.26703e-05	0.000131721	8.42564e-05	0.000245346	0.000226001	2.88434e-05	2.19855e-05	-0.000138598	0.000180742	0.000130249	0.000165614	0.000282704	-2.74411e-05	0.000234147	8.95368e-05	0.00022591	0.000123192	-0.00018303	-0.000302621	0.000373708	0.000344494	0.00140752	-0.00158214	0.000248802	-2.73361e-08	0.000190384	0.000368004	0.000726863	0.00118278	-0.000164714	-0.000150284	5.38215e-05	0.000732283
11	1	2	1	0.000571877	8.814e-05	-0.00031856	0.000109542	0.000222977	3.71816e-05	1.12233e-05	0.000204957	0.000386631	9.86092e-05	0.000391472	-2.9924e-05	0.00021218	-0.000140946	0.00017461	5.38001e-05	0.000171085	0.000193047	-2.73603e-05	-6.34046e-05	0.000304656	0.000136751	2.76069e-05	0.000123427	0.000356523	-9.92353e-05	0.000147597	1.54551e-05	0.00031881	6.33079e-05	-0.000234598	-0.000338581	0.000320236	0.000340711	0.00133396	-0.000820269	0.000183565	0.000105438	0.000172799	0.000299228	0.00069274	0.00103257	2.23259e-05	-8.05742e-05	-1.33143e-05	0.000657927
11	1	2	2	0.00054276	0.000191541	-0.000388513	6.10596e-05	0.00012135	0.000146642	-6.05683e-05	0.0001325	0.000316061	0.000138217	0.000319968	-1.34688e-05	0.000322734	-8.1897e-05	0.000108991	-8.50006e-06	7.24221e-05	0.000107297	-8.05265e-05	-6.0409e-05	-3.16719e-05	9.72587e-05	4.25248e-05	4.54557e-05	0.000241412	-8.88953e-05	0.000203633	3.86578e-05	0.000356267	9.33678e-05	-0.000151054	-0.000280672	0.000352145	0.000310752	0.00134505	-0.0012106	0.00017499	-6.22234e-05	7.57294e-05	0.000291202	0.000589515	0.000955432	-0.000169317	-0.000161078	7.98731e-05	0.000593784
11	1	2	3	0.00069839	5.94465e-05	-0.000255799	8.03399e-05	0.00025551	0.000197009	-5.40983e-05	0.000291517	0.000459042	0.000130388	0.000438929	9.8407e-06	0.000293376	-0.000259865	0.000308239	5.0823e-05	0.000120556	0.000266937	-3.31448e-05	-3.16875e-06	-5.51941e-05	0.000189775	0.00010437	0.000191303	0.000536473	-0.000132503	0.000155225	6.61675e-05	0.000361195	6.2632e-05	-0.000264642	-0.000461425	0.000502503	0.000366533	0.00184696	7.96382e-05	0.0003043	0.000126469	0.000254144	0.000445472	0.00104896	0.000658237	-1.82624e-05	-6.19675e-05	7.60635e-05	0.000827621
12	1	1	1	8.2703e-05	0.00016452	0.000113075	0.00011538	7.10814e-05	3.37824e-05	-1.92087e-05	0.000275113	8.35541e-05	-6.26054e-05	-0.000376456	0.000107923	-0.000105958	1.75878e-05	8.63924e-05	-0.000267948	4.02227e-05	0.000144818	-0.000286025	-0.000314478	9.14073e-05	9.92545e-05	0.000167228	-3.33196e-05	-0.000117884	1.07359e-06	-6.61357e-05	2.40047e-05	-0.000226603	8.80687e-05	0.000288856	0.000179178	2.4894e-05	-0.000211644	-0.000254948	-0.00377703	7.34967e-05	0.000144761	-0.000288958	-0.00039872	-0.000323063	0.0196705	2.635e-05	-0.000163045	0.000141534	4.30213e-05
12	1	1	2	0.000109746	0.000221788	0.000228253	0.000212404	0.00018713	0.000164821	1.08749e-05	0.00023861	0.000129503	-6.73346e-05	-0.000365699	0.000147605	-5.25787e-05	6.55795e-05	0.000220332	-0.000103926	7.5716e-05	0.00022331	-5.22059e-05	-4.65199e-05	0.000137844	0.000284745	9.42296e-05	7.56158e-05	-1.33074e-05	7.9961e-05	-5.54648e-05	6.84477e-05	-0.000126218	0.000244558	0.000301166	0.000235558	-4.31012e-05	-0.00032194	-0.00024076	-0.00227719	6.10968e-05	5.62525e-05	0.000160189	-0.000114834	-5.11869e-05	0.0182815	4.14952e-05	-0.000156239	0.000144278	0.000149684
12	1	1	3	1.33198e-05	0.000261448	0.000155291	0.000300001	0.000187885	5.03305e-05	2.78738e-05	0.000216677	1.50093e-05	-0.000229916	-0.000451314	6.97572e-05	-5.759e-05	-4.73239e-05	0.000137523	-0.000184151	-6.75764e-05	0.000214967	-0.000143664	-0.000132179	0.0002363	0.000145381	-3.94025e-05	-0.000157607	-0.000233638	-5.56208e-05	-5.50033e-05	-3.61562e-05	-9.10038e-05	0.000246624	0.000301437	0.000223829	-6.07748e-05	-0.00037118	-0.000312046	-0.00349948	3.98401e-05	1.61842e-06	-4.64061e-05	-0.000193114	-0.000245098	0.00961141	-8.97467e-05	-0.000230605	0.000105117	0.000172861
12	1	2	1	7.3327e-05	0.000362346	0.000213111	0.000319346	0.000136308	0.000103494	-7.44185e-06	0.000206668	6.77368e-05	-0.000124769	-0.000395295	0.000106978	-5.61103e-05	3.38487e-06	0.000212117	-0.000230577	-0.000105271	0.000244913	-0.000231386	-0.000276652	4.93031e-05	0.000116686	1.42179e-05	-6.50585e-05	-9.35361e-05	-5.64156e-05	-0.000129041	-1.96055e-05	-0.000126943	0.000194302	0.000293748	0.000178331	-9.40613e-06	-0.000305449	-0.000244592	-0.00308264	4.73117e-06	3.85455e-05	-0.000186463	-0.000176832	-0.000160141	0.0123648	3.89142e-05	-0.000123627	9.64235e-05	7.08946e-05
12	1	2	2	0.000202238	0.000390013	0.000291302	0.00041262	0.000207867	0.000152678	4.83513e-05	0.000287215	0.000149392	-0.000134783	-0.000364679	0.000141382	-3.30699e-05	-1.16545e-06	0.000279228	7.30861e-05	0.000150538	0.000360359	-6.88471e-05	-4.26718e-05	0.000157151	0.000335306	0.000125446	4.50057e-05	2.54121e-05	0.000118548	1.52345e-05	5.52525e-05	9.37738e-05	0.000346247	0.000490432	0.000445902	8.28528e-05	-0.000306889	-0.000180246	-0.00238247	0.000136576	8.45464e-05	0.000152714	0.000103885	2.10895e-05	-0.024489	4.79971e-05	-5.8511e-05	0.000206729	0.000211553
12	1	2	3	0.000119431	0.000212839	0.000238121	0.000130993	0.000205905	0.000154974	3.23211e-05	0.00021949	0.000109818	-5.94017e-05	-0.000356311	0.00012934	-5.29822e-05	2.12687e-05	0.000123374	-0.000137817	7.57011e-05	0.000165998	-3.01954e-05	-8.49493e-05	0.000225977	0.000218724	0.000125798	-2.0041e-05	-8.26398e-05	1.86228e-05	-2.7526e-05	2.50303e-05	-0.000113326	0.000181406	0.000348518	0.00027514	-6.34787e-05	-0.000258624	-0.000247539	-0.00268083	4.3401e-05	5.56263e-05	-5.56551e-05	-0.000122878	-0.00020566	0.00369632	3.52501e-05	-0.000139944	4.26355e-05	8.40365e-05
13	1	1	1	-0.000385904	-0.00148386	2.00437e-05	-0.000760595	-0.000948395	-0.00127245	-0.00227075	0.000352361	0.000701261	-0.000757653	-0.000940079	-0.000520532	-0.00192542	-0.000372216	-0.000569738	0.000173794	0.00034393	-0.000103622	-0.00112687	-4.73469e-05	0.000602073	-0.00118555	-0.000833653	-0.00028916	-0.00115197	-0.00101133	-0.00220257	-0.00029326	0.00102748	0.000459324	-0.00139316	-0.000117424	9.95485e-05	-0.000362173	-0.000422822	0.00743306	-7.73377e-05	-0.000498972	-0.000487819	-0.000505852	0.000521083	0.00913258	-0.00011695	-0.000155656	0.000724097	-0.00166864
13	1	1	2	-0.00039073	-0.00159306	-3.49114e-05	-0.00123563	-0.000885502	-0.00110026	-0.00285536	0.00037388	0.000633493	-0.000698043	-0.00096671	-0.000539236	-0.0025798	-0.000509989	-0.000306357	0.000274229	0.000461365	-0.000131624	-0.00125388	-0.000138619	0.000867257	-0.000632336	-0.000542218	-0.0001506	-0.00076624	-0.000649763	-0.00179185	-0.000526659	0.000700281	0.000272136	-0.00145119	-0.000162442	0.000467071	-0.000352661	-0.000603913	0.00631714	-0.000253987	-0.000646154	-0.00040561	-0.000413706	0.000470297	0.00910868	-0.000133193	-0.000163109	0.000516749	-0.00196149
13	1	1	3	-0.000408569	-0.00178691	-3.32213e-05	-0.00111722	-0.000909301	-0.00110172	-0.00264052	0.000383804	0.000529863	-0.000672196	-0.000983838	-0.000526291	-0.00222007	-0.000459994	-0.000280565	0.000184131	0.000492972	-0.000121719	-0.00111201	-9.51643e-05	0.000529198	-0.000718832	-0.00059308	-0.000156328	-0.000709181	-0.000676078	-0.00241063	-0.000191978	0.000640378	0.000274026	-0.00157632	-0.000192772	0.000420008	-0.000249175	-0.000538033	0.00653997	-1.32463e-05	-0.000462402	-0.000351696	-0.000378276	0.000405666	0.00899836	-9.62039e-05	-0.000133615	0.000631351	-0.00154987
13	1	2	1	-0.000429662	-0.00157321	-9.11652e-05	-0.000953815	-0.000970912	-0.00112258	-0.00231906	0.000338771	0.000633676	-0.000689263	-0.000972804	-0.000571843	-0.00222126	-0.000488601	-0.000353804	0.000451104	0.000463671	-0.000150799	-0.00126814	-0.000248942	0.00106332	-0.000777651	-0.000646112	-7.2986e-05	-0.000857586	-0.000751178	-0.00247182	-0.000317882	0.000486151	0.000253125	-0.00149223	-7.79573e-05	0.000415229	-0.000319828	-0.000551233	0.00677573	-0.000190788	-0.000751742	-0.000469214	-0.000357443	0.000419265	0.0086441	-9.62497e-05	-0.000154291	0.000602023	-0.00187304
13	1	2	2	-0.000413887	-0.00173454	-0.000100307	-0.00100081	-0.00100717	-0.00127835	-0.00254682	0.000300727	0.000553621	-0.000847988	-0.00120568	-0.00070286	-0.00237869	-0.000627299	-0.000433027	0.000271963	0.000440212	-0.00018926	-0.0014241	-0.000291956	0.000354612	-0.00094583	-0.000739569	-0.000252114	-0.000899754	-0.00101658	-0.00195371	-0.000594528	0.000270829	0.000171609	-0.00159403	-0.0002531	0.000175706	-0.000506181	-0.000656113	0.00711409	-0.000324664	-0.000718108	-0.000552097	-0.000457023	0.00031597	0.00838519	-0.000325799	-0.000348635	0.000573472	-0.00173662
13	1	2	3	-0.000385249	-0.00197144	6.32399e-05	-0.00116765	-0.00108669	-0.00115224	-0.00280595	0.000381037	0.000769307	-0.000773848	-0.00127467	-0.000584331	-0.00239636	-0.000487814	-0.000327669	0.000528769	0.000898427	-0.000206314	-0.00119258	-8.17862e-05	0.00053975	-0.000795358	-0.000598773	-0.000120475	-0.00078599	-0.00105986	-0.00314961	-0.000369709	0.000264195	0.000387297	-0.00175775	0.000224649	0.000309548	-0.000388128	-0.000514411	0.00904751	-7.42353e-05	-0.000458445	-0.000646343	-0.000426171	0.000558532	0.0105611	-2.23006e-05	6.26609e-05	0.000765321	-0.0020377
14	1	1	1	-0.00022293	-0.000229511	0.000472224	1.83755e-05	1.34256e-05	0.000139504	-4.7524e-05	0.000224206	0.00039938	-0.000236674	-0.00233813	-0.00026022	-0.000438806	-0.000239256	2.99068e-05	-0.000264415	0.000244036	0.000217374	-8.70122e-05	-0.000114366	6.2216e-05	-0.0022182	-0.00126137	0.000438561	0.000515936	-0.0014496	-0.000775234	-0.00107421	-0.000707033	-0.000192912	-0.000400656	-0.000540217	-0.00229615	-0.00254257	0.000207449	0.00202198	-0.00123867	-0.00313886	0.000426645	-0.000539719	-0.0111978	0.0011191	5.81894e-05	-0.000286791	0.00169479	0.000301489
14	1	1	2	-0.000325647	-0.000205077	0.000312679	4.14777e-06	-2.18299e-05	4.50051e-05	-0.000173295	0.000480422	0.000325654	-0.000319043	-0.00185161	-0.00030276	-0.000588463	-0.000437443	0.000250399	-0.000234955	0.000243432	0.000138208	-4.5263e-05	-9.20073e-05	0.000104981	-0.00212092	-0.00107352	0.000704633	0.000459423	-0.00147605	-0.00077582	-0.00107784	-0.000658525	-8.43954e-05	-0.000358983	-0.000522903	-0.00207253	-0.00137781	0.000685954	0.00268496	-5.00792e-05	-0.00187654	-7.41069e-05	-0.000562847	-0.00630391	0.00340085	-0.000244281	-0.000450098	0.00139517	0.000466362
14	1	1	3	-0.000320148	-0.000202517	0.000374279	4.662e-06	-5.26218e-06	6.24007e-05	-0.00019391	0.000345817	0.000320587	-0.000302128	-0.00187762	-0.000290322	-0.000556747	-0.000365169	0.000187432	-0.000267149	0.000169151	3.74689e-05	-6.20941e-05	-0.000138138	6.21329e-05	-0.00205059	-0.00120157	1.53782e-05	0.000611274	-0.00139255	-0.000551413	-0.000925273	-0.000727724	-7.94392e-05	-0.000371217	-0.000595865	-0.00219131	-0.00146707	0.00103851	0.00239451	-5.06299e-05	-0.0018098	-0.000182812	-0.000580073	-0.00677647	0.00396616	-0.000277657	-0.000258543	0.0015587	0.000377098
14	1	2	1	-0.000335512	-0.000303232	0.000453785	2.40928e-05	-3.64402e-05	-2.77031e-05	-0.000216184	0.000334453	0.000265142	-0.000260442	-0.00207553	-0.000382154	-0.00056551	-0.000400605	0.000151074	-0.000285218	0.000194215	9.26373e-05	-6.20726e-05	-0.000174726	3.99639e-05	-0.00248759	-0.00125883	0.000635167	0.000636996	-0.00156963	-0.000823148	-0.00114305	-0.000564833	-0.000267578	-0.000363093	-0.000527765	-0.00204848	-0.00133186	0.000381958	0.00246524	-5.51046e-05	-0.00144847	-0.000258993	-0.000541404	-0.00619787	0.00346321	-0.000235496	-0.000252632	0.00153697	0.000438378
14	1	2	2	-0.000428435	-0.00036778	0.000361356	-8.01713e-07	-6.99873e-06	-1.4618e-05	-0.000206016	0.000894478	0.000259219	-0.000352964	-0.00203782	-0.000320337	-0.000584003	-0.000463867	2.88739e-06	-0.000300796	8.60197e-05	3.35617e-05	-0.000149132	-0.000186224	4.14026e-05	-0.00230665	-0.00137865	0.000423755	0.00057928	-0.00158923	-0.000818389	-0.0010931	-0.000641803	-0.000229386	-0.000374134	-0.000573413	-0.00207211	-0.0016325	0.000778902	0.00205899	7.21355e-06	-0.00180175	3.60516e-05	-0.00051282	-0.00533618	0.00304649	-0.000164826	-0.000670324	0.00126391	0.00030574
14	1	2	3	-0.000273304	-0.000350504	0.00069827	1.51875e-05	4.38798e-05	2.94006e-05	-0.00020301	0.000277173	0.000406985	-0.000284297	-0.00231315	-0.000378857	-0.000567307	-0.000297255	0.000360356	-0.000275091	0.000263169	0.000124465	-2.49102e-05	-0.000167232	8.32953e-05	-0.00291724	-0.0013495	6.62655e-05	0.000346591	-0.00168019	-0.000888628	-0.001229	-0.000626439	-0.000162226	-0.000381337	-0.000464651	-0.00241637	-0.0013363	0.000747569	0.00307496	5.30445e-05	-0.00198035	-0.000355589	-0.00070184	-0.00691224	0.00357565	-0.000397853	-0.000512928	0.00181475	0.000824218
15	1	1	1	-0.000227331	-0.00271501	0.00214114	-0.000300013	0.0020842	0.00179938	-0.050793	-0.00012178	-0.0200776	-0.000220162	0.00497645	-0.00196789	-0.00117358	-0.000450907	0.000297814	0.00350225	-0.000393987	-0.00141732	-0.00927562	-0.000118956	-0.00055298	0.00352475	-0.00138688	-0.0307605	-0.00450418	-0.00184435	-0.000186773	0.000396831	0.000532703	0.000703381	-0.00255968	-0.000335637	-0.000365382	-0.000190856	0.000936239	0.00203053	-9.15561e-05	-8.44769e-05	-0.016753	0.00155836	-0.00293006	0.000862528	-0.0046261	-0.00505402	-0.000714785	-0.000233006
15	1	1	2	-0.00055366	-0.0014719	0.000290751	-5.10627e-06	0.000844506	0.000390707	-0.00708138	-0.000330807	-0.0111466	-0.000401838	0.000347418	-0.00193686	3.40483e-06	-0.000280068	-0.000433944	0.00183322	-9.42295e-05	-0.00470071	-5.07541e-05	-0.000449074	-0.000432513	-0.00255566	-0.000333757	-0.00153776	-0.000996778	-0.000406412	-0.000278902	0.000801136	0.000257571	0.000168942	-0.000736964	-0.000394626	-0.000511156	-0.000265255	0.000314578	0.00150948	-0.000114134	-9.67848e-05	0.0169797	-5.74859e-05	0.000626754	0.00039058	-0.000743074	-0.00416584	-0.000223738	-0.000375785
15	1	1	3	-0.000551008	-0.00236764	0.000199903	-0.00012602	0.000800369	0.000504994	-0.0120494	-0.000492803	-0.0099017	-0.000444899	-0.00014299	-0.0018966	-6.81367e-05	-0.00027139	-0.000728298	0.00172693	2.04358e-06	-0.00506235	-0.000515641	-0.000458825	-0.000509994	-0.00232651	-0.000517637	-0.00843086	-0.00120894	-0.000670895	-0.000331279	0.000540755	0.000324303	0.000229771	-0.00103174	-0.000350329	-0.000479112	-0.000269523	0.000262395	0.00101314	-3.89335e-05	-0.000109127	0.0262884	-0.000234462	-0.000185864	-0.000155689	-0.000710272	-0.00388737	-0.000140275	-0.000493846
15	1	2	1	-0.000630628	-0.00228576	0.000314157	-1.35987e-05	0.0006802	0.000568221	-0.00727981	-0.000347834	-0.00759776	-0.000609283	-0.000345184	-0.001914	-5.99643e-05	-0.000358682	-0.000678518	0.00139073	-1.36137e-05	-0.00471931	-0.000360381	-0.00044766	-0.000526435	-0.00195318	-0.000665971	-0.00664163	-0.0011251	-0.000500541	-0.000278884	0.00108496	0.000361344	0.000138885	-0.000510931	-0.000237506	-0.000517016	-0.000163779	0.000245204	0.00100221	-0.000219757	-9.98265e-05	0.0260583	0.00040285	0.000317443	-0.000183673	-0.00164593	-0.00378415	-0.000170415	-0.000427338
15	1	2	2	-0.000428747	-0.00211186	0.000267144	-9.95192e-05	0.000487528	0.000737223	-0.0110411	-0.000433538	-0.0098522	-0.000530074	0.00049869	-0.00184761	-0.000119167	-0.000252849	-0.000940629	0.00186467	4.13005e-05	-0.00466592	-0.000590355	-0.000415959	-0.000501497	-0.00228816	-0.000704912	0.00538014	-0.00191571	-0.000457542	-0.000300883	0.000848784	0.000326588	0.000295165	-0.000835182	-0.000338586	-0.000581943	-0.000209265	0.000518994	0.0017305	-8.40245e-05	-0.000106582	0.0225495	0.000269367	0.000176065	1.97346e-06	0.00256686	-0.00429123	-0.000144886	-0.000433875
15	1	2	3	-0.000438404	-0.00214713	0.000455573	-0.00010875	0.00052733	0.000694614	-0.0334834	-0.00012201	-0.00749471	-0.000554586	0.00333262	-0.00187138	-2.99844e-05	-0.000216504	-0.000407999	0.00193092	2.06225e-05	-0.00358369	-0.0011396	-0.00052688	-0.0005784	-0.00100391	-0.000731946	-0.018165	0.00555025	-0.000462041	-0.00032814	0.000887898	0.00045502	0.000301594	-0.00073894	-0.000309027	-0.000651211	-0.000281031	0.000559755	0.010047	-4.95644e-05	-8.92264e-05	-0.0386822	0.000119667	9.5334e-06	0.000395167	-0.000923934	-0.00491019	-0.000195115	-0.000363902
16	2	1	1	-0.00946711	8.75979e-05	0.000368763	8.15138e-05	-3.23631e-05	-0.00140496	-0.000626376	1.69454e-05	-0.00131254	-0.000533533	0.00242725	-0.000381555	-4.93233e-06	-0.000877802	-0.00241414	-0.00959702	0.00118453	-0.000561427	0.000619921	0.00182088	-0.000212494	0.000265092	0.000296966	-1.08472e-05	0.000722763	-0.000268656	1.8992e-05	0.000279059	-0.00433159	0.00170623	-0.000965436	0.000459067	0.000807255	-0.000300789	0.0024793	0.00360838	0.00013942	-0.000565491	-0.00158556	-0.00148927	-3.37635e-05	0.00146031	0.00220694	-0.000872843	-1.98933e-05	0.00102097
16	2	1	2	-0.0106796	0.00107786	0.00216274	0.000792474	-4.5009e-05	-0.00115501	-0.000571582	-2.18332e-05	-0.00115838	-0.000834011	0.00221793	-0.000332992	1.34701e-05	-0.00078476	-0.00173807	-0.00904088	0.00130687	-0.000405713	0.000376357	0.00264198	-5.69284e-05	0.000277862	0.000306699	-0.000111921	0.00064431	-0.000243426	-1.09525e-05	0.000140629	-0.00291466	0.00151843	-0.000392776	0.000260725	0.00116695	-0.000233484	0.000163922	0.00146739	2.72276e-05	-0.000615729	0.0110648	0.000125114	5.14674e-05	0.000139207	0.00221438	0.000606576	-4.45985e-05	0.00021695
16	2	1	3	-0.0089072	0.000298971	9.77868e-05	8.87843e-05	0.000161806	-0.00114059	-0.00031518	0.000471424	-0.00146771	-0.000348372	0.00190656	-0.000329893	-7.74764e-07	-0.000801643	-0.00323774	-0.00744391	0.00134735	-0.000842247	0.000102925	0.00173013	-8.48569e-05	0.000209364	0.000173318	-0.000154933	0.000538872	-0.000229743	-3.9526e-05	0.00012581	-0.00792222	0.00207384	-0.00225446	0.000328894	0.00100088	-0.000181225	0.000266331	0.0012989	3.57292e-05	-0.000807899	0.000866626	0.000117078	2.83883e-05	-0.000119612	0.00222847	4.15894e-05	-5.94145e-05	9.41347e-05
16	2	2	1	-0.0109913	0.000651005	0.000693885	0.000320587	-0.000469626	-0.00136077	-0.00050272	0.00014429	-0.00106899	-0.000763334	0.0055728	-0.000397909	4.03287e-05	-0.00086302	-0.00290408	-0.0001334	0.00134608	-0.00126422	0.00118948	0.00178752	-8.13059e-05	0.000646354	0.000218377	-9.27541e-05	0.000638014	-0.000360162	-3.0399e-06	0.000154753	-0.00627852	0.00265082	-0.00211527	0.000274562	0.00101293	-0.000137653	0.000470728	0.000853289	-5.91327e-05	-0.000913539	0.00124801	0.000110591	0.000424545	5.6276e-05	0.0022886	0.00022817	0.000159942	0.000182461
16	2	2	2	-0.0149276	0.000543708	0.00325417	0.00043317	0.000124456	-0.0014668	-0.000464867	0.000119088	-0.00131682	-5.58999e-05	0.00228092	-0.000373761	-9.08453e-06	-0.00090298	-0.00373931	-0.00661264	0.00116452	-0.000369148	0.000145872	0.00170689	3.19544e-05	-0.000980733	0.000262585	-8.20726e-05	0.000589088	-1.07592e-05	-3.45798e-06	8.8568e-05	-0.00678059	0.00146801	-0.00153929	0.000294746	0.00120514	-0.00024926	0.000788967	0.00124123	0.000292154	-0.000616242	0.00248728	-9.24819e-05	0.000314112	0.000953786	0.0022518	-0.000188297	-0.00038725	0.000329509
16	2	2	3	-0.0189473	0.000419162	-0.000461214	0.00109447	0.000201789	-0.00176097	-0.00119408	-0.000199578	-0.00169637	-0.000387882	0.00460976	-0.000721695	-1.56424e-05	-0.000612746	-0.00799131	-0.000858749	0.00251526	0.000101442	0.00040297	0.00157474	-0.00027701	0.000719384	6.09386e-05	-0.000209327	0.000448199	-0.00051134	-0.00011843	0.000170068	0.00061951	0.00166515	0.00506702	0.000336867	0.00502205	-0.000191185	0.000169404	0.00792535	-5.79696e-05	-0.000898766	0.00104193	-0.000194238	0.000121773	6.0766e-05	0.00120508	-8.22774e-05	0.00047972	-5.54338e-05
17	2	1	1	0.000112224	-1.73974e-05	0.00010642	0.00010283	0.000945751	0.00189581	-0.00803136	-0.000607003	-0.000501693	-0.0022581	0.000229154	0.000206972	0.000222921	0.000101655	-0.000124711	-0.00147791	-0.000318235	-0.000211417	-0.000312283	-0.00019377	-0.000198155	0.000417658	0.000130704	0.000141847	0.000338958	-0.000548246	-0.00122639	0.000535357	-7.63763e-05	-0.000544311	-6.7603e-05	0.000398219	-0.000321536	-0.000327705	0.00178397	-8.43182e-05	0.000187499	-0.000100131	0.00036411	0.000514918	0.00196871	-0.00147087	0.0013412	-0.000604677	-0.000212753	0.000126131
17	2	1	2	4.45927e-05	-3.21631e-05	0.000129116	0.000231369	0.001065	0.00192143	-0.00998214	-0.000323155	-0.00072407	-0.000232451	0.000183556	0.000101985	0.00026149	9.79721e-05	5.39782e-05	-0.000755522	-0.000142812	-0.000238691	-0.000525325	-0.000284727	-0.000317559	0.000383358	0.00024956	0.000218174	-0.000710012	-0.000781509	-0.00124927	0.00105458	-0.000104382	-0.000620437	0.000107555	1.96169e-05	-0.000361173	-0.000216828	0.00226807	0.000379175	0.000228444	2.11095e-05	0.000162064	0.000398586	0.00140763	-0.000919764	0.00184169	-0.000654187	-7.95166e-05	-0.00075859
17	2	1	3	-0.000275078	-6.02754e-05	-0.000109627	0.000105598	0.000635722	0.00158907	0.00400303	-0.000321098	-0.000769817	-0.000541596	0.000198946	-8.58524e-05	-6.51985e-06	2.65316e-05	-5.19199e-05	-0.000944645	-0.00040507	-0.000349269	-0.000362929	-0.000251829	-0.000403508	0.000227581	0.000205831	0.000188181	-0.000305577	-0.000639148	-0.00145133	0.00021628	-0.000382396	-0.000571019	8.90735e-06	-5.89644e-05	-0.000227898	-0.000215511	0.00141316	0.000144428	5.92632e-05	1.93615e-05	0.000222482	0.000276535	0.00145671	-0.00197653	0.00184964	-0.000167472	-8.37216e-05	0.000150637
17	2	2	1	-6.71973e-05	-8.52474e-05	3.78072e-05	0.000145278	0.000525719	0.00162859	-0.00721772	-0.000442249	-0.000591677	-0.000859555	0.00019367	7.81844e-06	7.0838e-05	4.77946e-05	3.56848e-06	-0.000920563	-0.000281409	-0.000308205	-0.000469235	-0.000300333	-0.000468816	0.000225302	0.000126434	0.000175294	-0.000247953	-0.000579191	-0.0014546	0.00014929	-0.00013628	-0.000572706	9.25108e-05	-3.7167e-05	-0.000144897	-0.000189978	0.00144955	-0.000574087	0.000131114	0.000124308	0.000173968	0.000357556	0.00140709	-0.00146619	0.00143715	-0.000326674	3.45699e-05	-0.000314394
17	2	2	2	-5.3015e-05	-0.000109146	-3.53174e-05	0.000143855	0.00160247	0.00232839	-0.00380606	-0.000450825	-0.000675993	-0.000473974	0.000191687	-0.000174958	-0.000195569	-4.33472e-05	-0.000177487	-0.00109826	-0.000718789	-0.000295405	-0.000487539	-0.000215592	-0.000274621	0.000107921	0.000177724	4.82447e-05	-0.000205031	-0.000855972	-0.00154826	0.00040317	-0.000245431	-0.000642743	-1.65444e-05	-0.000121939	-0.000217885	-0.000265147	0.0015912	-0.000923754	9.84998e-05	0.000478033	0.000135309	0.000465796	0.00120875	-0.0011322	0.00166622	-0.00029356	-2.00245e-06	7.16334e-05
17	2	2	3	-0.000130747	-8.11615e-05	4.65895e-05	0.000131129	0.00167546	0.00204501	0.000343057	-0.000431653	-0.000505034	-0.000251487	0.000243207	9.50534e-05	0.000146533	7.10931e-05	0.000245126	-0.000827027	-0.000252494	-0.000209372	-0.000330061	-0.000178254	-0.000343521	0.000360857	0.000103967	0.000141487	-0.000156073	-0.000410408	-0.000897401	0.000100484	-0.000355772	-0.000658116	-2.49764e-05	-7.23663e-05	-0.000185335	-0.000408151	0.001391	-0.00081595	0.000176861	-5.43365e-05	0.000135749	0.000156616	0.00130633	-0.00131436	0.00190109	-0.000420253	7.3484e-05	-0.000314365
18	2	1	1	1.02735e-06	-0.00211013	0.000839458	-0.000669194	0.000256494	0.000598071	-0.000579441	0.00080527	-0.00194495	0.000511267	-0.00373416	2.1003e-05	0.000211107	-0.000155767	-0.000778432	0.00174046	-0.00189846	-0.00287665	0.000442246	0.000643205	0.000522697	0.000387784	9.87783e-05	0.00044685	-3.34661e-06	0.000469299	0.000241285	0.000290108	-0.000294663	0.00021722	0.000293675	-1.64694e-05	0.00527985	-0.00135356	0.000811231	-0.00112141	-0.000813728	-0.00210965	-0.000507695	-0.00040945	0.000537448	0.00389232	-0.00222563	-0.000255255	-0.000688144	0.0493808
18	2	1	2	0.000114681	-0.00143853	0.00076744	-0.000424471	0.000190884	0.000372512	-0.000280047	0.000658796	-0.00142039	0.000441559	-0.00158168	2.38553e-05	0.000312547	-3.159e-05	8.79176e-05	0.00175129	-0.00121396	-0.00265407	0.000237497	0.000587335	0.000630999	0.000314729	0.000300456	0.000537362	1.28625e-05	0.000311617	0.000713607	0.00026733	-0.000209809	7.01849e-05	7.65619e-05	-6.58314e-05	0.00213993	-0.00123044	0.000156689	-0.00475935	-0.000570746	-0.00131187	9.60784e-05	-0.000209662	0.000844473	0.00341748	-0.00230267	-8.95471e-05	-0.000770796	0.0299458
18	2	1	3	0.000107628	-0.00133135	0.000719367	-0.000546324	0.000175932	0.000329941	-0.000311842	0.000678508	-0.00162784	0.000496008	-0.00201848	2.17003e-05	0.000343925	-4.56762e-05	-0.000555806	0.00127112	-0.00144226	-0.00289898	0.000232559	0.000362985	0.000492095	0.000301547	0.000262776	0.000304926	0.000298622	0.000420549	0.000496038	0.000287218	-0.000122051	0.000274573	-6.61416e-05	-0.00016964	0.0116777	-0.00109364	0.00123054	-0.00450665	-0.000605566	-0.00135991	-1.18027e-05	-0.000349542	0.00176977	0.00194594	-0.00187865	-8.31477e-05	-0.000735015	0.015066
18	2	2	1	9.38212e-05	-0.00136849	0.000731079	-0.000551289	0.000198851	0.000455265	-0.000293578	0.000875685	-0.00169371	0.000483976	-0.002004	-1.03455e-05	0.000282084	-7.92473e-05	-0.000335705	0.00138415	-0.00145231	-0.00297366	0.000227651	0.000401316	0.000453262	0.000299447	0.000195266	0.000602527	-4.37419e-05	0.000271849	0.000332059	0.000214518	-7.25204e-05	0.000368364	6.48054e-05	-0.000169539	0.00842422	-0.0011243	-0.00432523	-0.00445445	-0.000594525	-0.00141514	5.14296e-05	-0.000347624	2.871e-05	0.00301162	-0.00170025	-8.55071e-05	-0.000636697	0.0256869
18	2	2	2	0.00015361	-0.00155649	0.000758178	-0.000433292	0.000180122	0.000394578	-0.000364967	0.000404138	-0.00160591	0.000433264	-0.00243951	1.13755e-05	0.000343955	-7.35724e-05	0.00014109	0.00162338	-0.00153487	-0.00295141	0.000147389	0.000519278	0.000281046	0.000117743	0.00034492	0.000419256	0.000258294	0.000310159	0.000135422	0.000156118	-0.000239392	-0.000177686	0.000142586	-0.000985423	0.0105383	-0.00123413	0.00271982	-0.00416044	-0.00067568	-0.00157765	-8.52115e-05	-0.000158803	-0.00170102	0.00330967	0.00047489	-0.000121007	-0.000594101	-0.00923314
18	2	2	3	7.58634e-05	-0.00133584	0.000669935	-0.000393182	0.000210478	0.000280557	-0.000279814	0.00177689	-0.00140279	0.000528903	-0.0017017	1.79681e-05	0.000491268	-0.000114738	-0.000100589	0.00155496	-0.00151862	-0.00281286	0.000474136	0.000542236	0.000389682	0.000414268	0.000138922	0.000433853	0.000101433	0.000331844	0.00030618	0.000459586	-9.71773e-05	0.000188657	6.06816e-05	-0.000391517	0.0102315	-0.00117859	0.00433769	-0.00461814	-0.000823755	-0.00163467	5.75907e-05	-0.000394255	0.000925001	0.00294113	-0.00235652	-7.51433e-05	-0.00209485	0.00326697
19	2	1	1	-0.00136476	-0.00043396	-0.000387237	-2.09039e-06	-0.000387687	5.38617e-05	-0.000218949	9.2275e-05	-0.000744292	0.000266409	0.000392864	-0.000105368	-8.02821e-05	-0.000207368	0.000765966	-0.00121605	9.19692e-05	0.000633933	0.000375489	-0.0002415	-1.77125e-05	-0.000141756	-0.00027339	0.000109784	-7.00268e-05	0.00196501	-0.0107204	-0.0101978	-0.000511395	-9.00636e-05	2.67131e-05	-3.8558e-05	4.99306e-05	5.9578e-05	0.000203454	0.00037645	-0.000372901	-2.69093e-05	-0.000242596	0.000448674	8.02799e-05	-0.00230618	-0.000258574	0.000103422	0.00051131	-0.00055938
19	2	1	2	-0.00258618	-0.000351605	-0.000282421	-0.000139599	-0.000336007	7.34635e-05	-0.000198726	-2.73239e-05	-0.000564307	9.12602e-06	0.000152992	-0.000191737	-0.000188986	-0.000385263	0.000353819	-0.00135951	0.000540347	-0.000795058	7.14384e-05	-0.000306288	-6.70853e-05	-0.00030863	-0.000219888	-0.000112076	-0.000249439	0.00141633	-0.0115242	-0.0118729	-0.000405582	-0.000204154	-5.90499e-05	-5.55815e-05	3.21306e-05	1.80905e-05	5.56724e-05	-0.00169456	-0.000351687	-0.000185345	-0.000335308	0.000370183	-0.000226915	-0.00176857	-0.000259993	0.000206286	-0.000174614	-0.00072717
19	2	1	3	-0.00268282	-0.000343077	-0.000336353	-0.000213307	-0.000300894	-3.6856e-05	-0.000297944	-3.51572e-05	-0.000646288	4.56751e-05	0.000185731	-0.000224721	-0.000186222	-0.000272982	-3.98363e-05	-0.00102556	0.000219225	-0.000605295	0.000119798	-0.000344818	-9.19806e-05	-0.000339544	-8.47473e-05	-0.000212697	-0.000286082	0.00104318	-0.010157	-0.0128274	-0.000465815	-0.000168677	-2.4734e-05	-7.5736e-06	6.91505e-07	2.28866e-05	7.28518e-05	-0.000691229	-0.00035795	-0.000168974	-0.000160189	0.000386796	-0.000136873	-0.00229082	-0.000333129	0.000128957	0.000145449	-0.000672349
19	2	2	1	-0.00244892	-0.000248921	-0.000205283	0.000309069	-0.000447245	0.000211674	-7.8916e-05	-2.62217e-05	-0.000556294	0.000277077	0.000146101	-0.000109083	-8.51136e-05	-0.000233172	0.000612782	-0.000896086	0.000233044	-9.58743e-05	0.000139841	-0.00024779	-0.000109136	-0.000242663	-9.14549e-05	-0.000121108	-0.000288068	0.00092403	0.0178665	-0.0207644	-0.000377903	-0.000121905	5.97357e-06	0.000100091	6.12237e-05	7.31874e-05	7.14515e-05	-0.00123685	-0.000283101	-0.000141623	-0.000412731	0.000549712	-0.000182734	-0.00172143	-0.000247573	0.000115504	-0.000308007	-0.000748985
19	2	2	2	-0.00234817	-0.000292685	-0.000253892	-3.34107e-05	-0.000215953	0.000192702	-7.41969e-05	-9.81876e-05	-0.000647633	0.000122646	0.000174953	-0.000153731	-8.4622e-05	-0.00023007	0.000749373	-0.000656844	0.000232972	-0.000509591	0.000121493	-0.000266114	-0.000111105	-0.000305553	-0.00023936	-0.000181077	-0.000337643	0.000775167	-0.00254484	-0.0202104	-0.000369446	-0.000209214	-3.89574e-05	-1.41776e-05	5.25942e-05	0.000205371	0.000167515	-0.00130634	-0.000236291	-5.99899e-05	-0.000335751	0.00104377	-0.000180766	-0.00202862	-0.000182752	0.000152632	-0.000156776	-0.00089724
19	2	2	3	-0.00093915	-0.000257153	-0.000314648	-3.25155e-05	-0.000345711	6.45014e-05	-0.000167377	1.49033e-05	-0.000415785	0.000264871	0.000284112	-0.000198657	-0.00015729	-0.000163535	0.000259982	-0.000479205	0.000356563	-0.000133073	0.000220268	-0.000197153	-9.75635e-05	-0.000247593	-6.5898e-05	-5.89805e-05	-0.000107749	0.000449491	-0.00156041	-0.00533438	-0.000350965	-8.94567e-05	4.33839e-05	-6.21802e-05	0.000229785	0.000237602	0.000209273	-0.000612378	-0.000225499	-0.000183392	-0.000297552	0.000439506	-5.08651e-05	-0.00182338	-0.000381393	0.000192383	1.91178e-05	-0.00153344
20	2	1	1	1.86157e-05	0.000347173	9.25495e-05	0.000129039	-1.8408e-05	3.87758e-05	0.0002412	0.000710926	0.000309156	0.00019137	0.000270975	-6.85727e-05	-5.30849e-05	9.53658e-05	-0.000557623	0.00054198	-0.000702771	-0.000315148	0.000169659	-4.18371e-05	0.000508652	0.000157962	7.4433e-05	-0.000476265	0.00015931	0.000212793	-0.000335697	-9.61693e-05	0.000495291	4.45721e-05	0.000193555	0.000288536	0.00018015	-0.000298005	-0.000169748	0.00738768	-0.000308908	-0.000194444	0.000418518	0.000185447	2.83498e-05	0.00162662	-0.000312093	0.000410278	0.000542169	0.000321608
20	2	1	2	-4.92285e-05	0.000175664	-0.000113776	4.80675e-05	-2.61107e-05	-8.73213e-05	4.61474e-05	0.000376888	-7.31643e-05	-8.75866e-05	-5.67499e-06	-0.000191289	-0.000237118	-3.03546e-05	-0.000124113	0.000119578	-0.000473022	-0.000389661	6.37324e-05	-0.000112742	0.000143523	6.08971e-05	-3.07498e-05	-0.000259985	6.41222e-05	0.00019415	-0.000229619	0.000192741	0.000355708	-9.12444e-05	5.2716e-06	0.000150709	-7.45292e-05	-0.000310015	-0.000111064	0.00688995	-0.000322908	-0.000291299	0.000206179	6.73521e-05	-0.000209359	0.00249718	-0.000236045	0.000201436	0.000253135	0.000131707
20	2	1	3	-5.83357e-06	0.000282486	-3.08581e-05	0.00012396	5.28513e-05	-7.1829e-05	3.46806e-05	0.000328363	-2.06084e-05	-6.69587e-05	-5.20184e-05	-0.000126932	-0.000213324	-9.2542e-07	-0.000113369	-4.14333e-07	-0.000631506	-0.000349032	-9.53023e-05	-0.000175982	0.000188155	8.55467e-06	-4.89327e-05	-0.000198449	0.000164168	0.00022272	-0.000229195	0.000344937	0.000377926	7.87181e-06	8.33353e-05	0.000140849	-7.11147e-05	-0.000317709	-0.000149026	0.00676495	-0.000290694	-0.000217498	0.000202861	0.000180177	-0.000174292	0.00321064	-0.000111511	0.000305197	0.000357474	6.22515e-05
20	2	2	1	-4.04811e-06	0.000277831	-4.71188e-05	8.19534e-05	4.36963e-05	-9.09581e-05	6.54376e-05	0.000357477	3.69248e-06	-3.78863e-05	-4.02938e-06	-0.000147808	-0.000159264	3.3069e-05	1.86572e-05	8.40774e-05	-0.000624145	-0.000313863	-1.83578e-06	-0.000233054	0.000151711	3.96029e-05	3.68885e-05	-8.77607e-05	0.00017886	0.00021188	-0.000120079	6.89701e-05	0.000422469	2.7939e-06	9.42997e-05	0.000249744	-5.94785e-05	-0.000249447	-0.00013275	0.00656104	-0.000347008	-0.000276983	0.000272035	0.000429806	1.41289e-05	0.00265741	-0.000222296	0.000276231	0.000501439	0.000194471
20	2	2	2	-7.45191e-05	0.000325325	-6.37668e-05	0.000122741	-3.43799e-05	-0.000175678	5.1255e-05	0.000366921	-4.16557e-05	-6.4548e-05	-3.4185e-05	-0.000113417	-0.000215394	2.97476e-05	1.66599e-05	0.000108825	-0.000638536	-0.000425329	-0.000165848	-0.000328464	2.99422e-05	9.88242e-06	-6.33425e-05	-0.000107425	0.00015374	0.00028049	-0.000184013	-5.48318e-06	0.000456549	-5.35747e-05	3.28235e-05	0.000198418	5.05993e-06	-0.00041901	-5.03821e-05	0.00644167	-0.000263471	-0.000233901	0.000176247	7.26294e-05	-0.000185283	0.00334967	-8.39935e-05	0.000343302	0.000269662	3.19538e-05
20	2	2	3	-5.04826e-05	-0.00048159	-8.08162e-05	0.000122605	7.20621e-05	-4.52138e-05	9.24484e-05	-0.000115375	0.000109281	-3.11058e-05	9.73762e-06	-0.000121002	-0.000251881	0.000113441	-8.92384e-06	0.000187991	-0.000523148	-0.000230282	-5.55205e-05	-0.00048675	4.47186e-05	7.20276e-05	-3.4721e-05	-0.000159285	0.000142684	0.000205833	-0.000117407	0.000115515	0.000444501	1.85376e-05	4.13038e-05	0.000237466	4.06487e-05	-0.000111572	-0.000124007	0.00493049	-0.000315455	-0.00033578	0.000236405	0.00026567	-9.45427e-05	0.00255741	-7.52121e-05	0.000274109	0.000381848	7.77665e-05
21	2	1	1	-0.000472473	0.000458945	-0.000378331	-0.000243747	0.000266851	-0.000190128	-0.000182398	0.00024653	-0.000821335	-0.000264057	-0.000357353	-0.000334227	-0.000664612	-0.000251515	-0.00553007	0.000767206	0.00390795	0.00136373	-0.000476588	-0.000598833	-0.000624314	-0.000254446	3.24179e-05	-0.000194833	-0.000283411	0.000100961	-0.00127546	-0.000402749	-4.79234e-06	-0.000411317	2.24186e-06	-6.85267e-05	-0.000326656	-0.000113395	-0.000224154	-0.00323305	-0.000127002	-0.000161545	-4.2526e-05	-0.0007113	-0.000165678	0.0049439	-4.77624e-05	-0.000212276	-6.37373e-05	-0.00040266
21	2	1	2	-0.000614595	0.000455101	-0.000316388	-0.00024216	0.000349049	-0.000334639	-0.000271168	0.000229033	-0.00082257	-0.000214885	-0.000353859	-0.000353122	-0.000733527	-0.000234271	-0.00619042	0.000265664	0.00402677	0.0017414	-0.000374112	-0.000780975	-0.000709995	-0.000146926	-3.87412e-07	-0.000277842	-0.00034909	-4.76175e-05	-0.00138283	-0.000412896	-3.87165e-05	-0.000344567	-4.67908e-06	-6.61396e-05	-0.000317261	-3.32082e-05	-0.000190369	-0.00326055	-0.000137557	-0.000172985	-6.22337e-05	-0.000664317	-0.000220677	0.00303807	-0.00018547	-0.000265708	-4.05312e-05	-0.000335352
21	2	1	3	-0.00049062	0.000393743	-0.000411248	-0.000209177	0.000366733	-0.000375099	-0.000159979	0.000132175	-0.000846662	-0.000197115	-0.000412758	-0.000275327	-0.000102131	-3.82428e-05	-0.00462982	-0.000584175	0.00375579	0.00134625	-0.0004497	-0.000747886	-0.000288903	-0.000125408	0.000195568	-0.000247514	-0.000450341	0.000108667	-0.000187205	-0.000239664	-3.66196e-05	-0.000320646	3.00526e-05	-4.59407e-06	-0.000308072	-2.35102e-05	-0.000359087	-0.00313993	-9.99043e-05	-0.000261584	-2.64916e-05	-0.000578334	-0.000217166	0.00363496	-0.000160972	-0.000385555	8.37878e-05	-0.000641256
21	2	2	1	-0.000541867	0.000501772	-0.000282628	-0.000199424	0.000402196	-0.000213882	-0.000103656	9.79927e-05	-0.000760893	-0.000145646	-0.000325472	-0.000283488	-0.00049108	-0.00014009	-0.0034871	0.000502766	0.00415114	0.00159265	-0.000292439	-0.000720057	-0.000443076	-2.15151e-05	0.000468843	-0.000125499	-0.000140162	0.000348277	-3.94114e-05	-0.000365788	1.24897e-05	-0.000225299	-1.69425e-06	2.19938e-06	-0.000256951	6.66701e-05	-0.000138636	-0.00343176	-0.000109426	-0.00017484	9.19892e-05	-0.00046411	-4.84837e-05	0.00350007	7.981e-05	-3.8866e-05	5.40335e-05	-0.000259465
21	2	2	2	-0.000528966	0.000531511	-0.000287845	-0.000157277	0.000261035	-0.000250278	-0.000242859	0.000228071	-0.000633554	-0.000123469	-0.000289002	-0.000341376	-0.000958478	-0.000255164	-0.00247225	0.000287496	0.00442939	0.00150915	-0.000296985	-0.000614323	-0.000609634	7.39928e-06	0.000303348	-0.000146795	-0.000203171	4.32146e-06	-0.000964106	-0.000522746	2.47589e-05	-0.00022537	3.23132e-05	1.34468e-05	-0.000231533	5.06291e-05	-0.000121809	-0.00325726	-7.78861e-05	-0.00014796	5.48455e-05	-0.000520933	-6.36288e-05	0.00305657	-0.000139513	-0.000168895	2.83274e-05	-0.000278379
21	2	2	3	-0.000478438	0.000259647	-0.000315288	-0.000176838	0.000262675	-0.000227963	-0.000153225	0.000293737	-0.00068626	-0.000147845	-0.000283164	-0.000263848	-0.000968805	-0.000149417	-0.00382654	-4.42712e-05	0.00366146	0.0012144	-0.000301972	-0.000526696	-0.0005549	6.7829e-05	0.000159345	-0.000191371	-0.000258399	0.000205248	-0.00143886	-0.000445695	-3.29181e-06	-0.000268561	1.69219e-05	-2.48286e-05	-0.000234045	-1.58336e-05	-0.000168576	-0.00302838	-0.000121049	-0.000224288	-3.47897e-05	-0.000551086	-0.000109963	0.0032524	-6.21868e-05	-0.000163904	-8.11567e-07	-0.000321331
22	2	1	1	4.25641e-06	-3.84706e-05	-7.78676e-05	7.25719e-05	-0.000654549	0.00022104	9.63648e-05	-6.10826e-05	0.000126313	3.15404e-05	-8.54034e-05	0.000176697	4.16596e-05	-0.000151379	0.00109798	0.000183792	-0.000790744	-0.000737979	-5.91136e-05	0.00114439	0.00058874	0.000541361	-5.43176e-05	-0.000203409	7.72251e-05	-0.000340985	0.000113014	-3.92754e-05	-9.45217e-05	-2.69553e-05	5.05891e-05	0.000350826	-0.000338096	-0.000127895	-0.000434112	-0.00670145	-1.17913e-05	-0.000230701	0.00110078	-0.000217543	-0.00118751	-0.000433105	-0.000455345	0.000271657	0.000107107	9.39054e-05
22	2	1	2	-6.76701e-05	-3.59354e-05	-4.05955e-05	-1.19327e-05	-0.000537232	8.9953e-05	-0.000143181	-7.35263e-05	0.000125292	-0.00010367	-0.000135884	8.38331e-05	-0.000203686	-0.000225313	0.00108848	0.000632031	-0.000538508	-0.000756019	-0.000163251	0.000825416	0.000102878	0.000615358	-0.000104652	-0.000205401	0.000121934	-0.000443673	-8.15136e-05	-0.000164733	-8.52575e-05	-5.82191e-05	-3.02289e-06	0.00032617	-0.000265871	-0.000161051	-0.000478133	-0.00434146	-0.000105126	-0.00041049	0.000938333	-0.00020639	-0.00121439	2.11561e-05	-0.000728076	0.000138946	6.8924e-05	-0.000136645
22	2	1	3	-9.498e-05	-0.000110312	-9.20394e-05	-8.7394e-05	-0.000513239	0.000329244	-6.48644e-05	-9.44822e-05	0.000296169	-8.80758e-05	-0.000148993	0.000165667	-0.000250899	-0.000281599	0.00127918	0.000565207	-0.000191076	-0.000153777	-5.27097e-05	0.000940669	0.000275935	0.000329591	-0.000172421	-0.000225714	-3.29776e-06	-0.000330366	-8.31511e-05	-0.000140768	-0.000204088	-0.000117817	-0.000224231	0.000196135	-0.000287489	-0.00015503	-0.000385963	-0.00363762	-0.0001825	-0.000373628	0.00116025	-0.000497343	-0.00133717	-0.00063588	-0.000666973	0.000283597	6.91368e-05	-0.000281497
22	2	2	1	1.7963e-05	2.76847e-05	2.89037e-05	-9.11691e-05	-0.000616884	0.000208286	1.85327e-06	1.77868e-05	0.000244139	2.51652e-05	-0.000204676	0.000367753	0.000124771	-0.000220541	0.00169123	0.000311113	-0.000460438	0.000262534	0.000379071	0.00113696	0.000360359	0.000596863	-0.000120683	-0.00032577	0.00011935	-0.000616233	3.10791e-05	-0.000367362	-0.000143218	-0.000119069	-0.000180437	0.000246442	-0.000328783	-0.000325364	-0.000727677	-0.00387946	-0.000157143	-0.000469077	0.00106785	-0.000436054	-0.00153238	0.000188181	-0.000715828	0.000105873	-1.80476e-05	-0.000161793
22	2	2	2	-5.56955e-05	-2.78147e-05	-5.18971e-05	6.93376e-05	-0.000607786	0.000144025	-8.88355e-05	-6.61028e-05	0.000122431	-0.000159318	-0.000159888	0.00017439	-0.000144098	-0.000195611	0.00127352	0.00044745	-0.000474799	-0.000191207	-0.000229209	0.000855219	0.000265942	0.000593177	-9.47793e-05	-0.0003389	3.99944e-05	-0.000479761	-5.3334e-05	-0.000292884	-0.000142949	-6.01755e-05	-3.07434e-05	0.000231327	-0.000328744	-0.000216453	-0.000423424	-0.00403653	-0.000191315	-0.000405505	0.00110692	-0.000281797	-0.00138549	-0.000312435	-0.000723156	6.96172e-05	5.71189e-05	-8.41575e-05
22	2	2	3	5.34568e-05	2.01306e-05	2.81569e-05	0.000190836	-0.000533538	0.000161408	-0.00013128	2.37279e-05	0.000204406	-2.88796e-05	-0.000111464	0.000185119	-0.000169691	-0.000264821	0.00119935	0.000335966	-0.0002917	0.000278375	-0.000211478	0.00083419	0.000204407	0.000547945	3.71503e-05	-0.000197507	9.98402e-05	-0.000413087	1.44274e-05	-0.000325781	-6.33638e-05	-5.14648e-05	7.025e-05	0.000362719	-0.000216423	-0.000216139	-0.000551198	-0.00423507	-0.000152496	-0.00039413	0.000878513	-0.000159267	-0.00114596	-6.84128e-05	-0.000648583	0.000146855	0.000130112	-1.71342e-05
23	2	1	1	2.21221e-05	-0.0009979	0.000406694	5.02076e-05	-0.000775142	-0.000479741	0.000328593	0.000395272	0.000482345	-9.80923e-05	-0.000337916	-2.38231e-05	-0.000463763	0.000165123	0.00446312	-0.00142435	-0.00196438	0.00273898	0.00240452	-0.00190736	-0.00149877	0.000285839	0.000381023	0.000340992	0.000234318	0.000771385	-0.000179478	0.000337002	-0.000230707	0.000673503	5.42883e-05	0.000161582	0.000453135	8.32728e-05	-0.000294392	-0.000153658	5.89954e-05	0.00057512	0.00347546	0.000272505	0.000824485	0.00799472	-0.00134068	0.0019845	0.000133072	0.000418838
23	2	1	2	1.127e-05	-0.000695521	0.000341233	2.47535e-05	-0.00071777	-0.000129679	0.000326779	0.00045091	0.000592633	-4.59395e-05	-7.47516e-05	0.000160216	-0.000299275	7.77923e-05	0.00539994	-0.00167619	-0.00144978	0.0021617	0.00224963	-0.000486945	9.80013e-06	0.00018068	0.000217095	0.000346382	-7.16483e-05	0.000503639	-0.00048841	0.000347038	-0.000375324	0.00067703	0.000159964	0.000181127	0.000435485	8.44272e-05	-0.000200913	-0.00140253	3.62994e-05	0.000367166	0.00230314	-0.000130852	0.000320534	0.00819762	-0.00156779	0.00144937	0.000291108	0.000414194
23	2	1	3	-1.12843e-05	-0.000605843	0.000409761	-2.97461e-05	-0.000786865	-7.65708e-05	0.000425782	0.000461358	0.000599561	4.70655e-05	-3.91009e-05	0.00022416	-0.000122138	0.000315688	0.00523513	-0.00174782	-0.00153844	0.00217203	0.00195332	-0.000228617	-0.000427967	0.000167386	0.000250397	0.000309015	-1.73625e-05	0.000325397	-0.000379801	0.000283246	-0.000404844	0.000650503	0.000143159	0.000249238	0.000476773	0.00015041	-0.000103954	-0.00124706	0.000150977	0.000669152	0.00222224	0.000112152	0.000389996	0.00775223	-0.00138901	0.00165545	0.000384882	0.000462566
23	2	2	1	5.50657e-05	-0.000534028	0.00039899	5.31344e-05	-0.000798167	-0.000147032	0.00018943	0.000497344	0.000543692	-2.30642e-06	-8.75462e-05	0.000141434	-0.000252992	8.45521e-05	0.00545883	-0.00131222	-0.00202436	0.00235824	0.0019877	-0.00101102	-0.000683122	0.000110682	0.000286235	0.000307978	1.22542e-05	0.000381872	-0.000463314	0.000323777	-0.000336528	0.0010931	0.000121655	0.000188187	0.000422447	7.3922e-05	-0.00022888	-0.000218201	8.51938e-05	0.000321968	0.00223175	-1.63369e-06	0.000344488	0.00789898	-0.00130177	0.00162786	0.00027362	0.000305769
23	2	2	2	8.64853e-06	-0.000641924	0.00030832	-1.15132e-05	-0.000737628	-0.000194081	0.000354846	0.000429352	0.00051114	-7.08646e-05	-0.000108113	0.000131492	-0.000262312	0.000184817	0.00515904	-0.00168951	-0.0016217	0.00213504	0.00203334	-0.000729732	-0.000627183	0.000141607	0.000216189	0.000351229	-6.75918e-05	0.00037129	-0.000569705	0.000352315	-0.000448904	0.000602215	7.99559e-05	0.000146686	0.000452111	0.000198511	-0.000212959	-0.00161186	5.95477e-05	0.000394114	0.00240957	9.25979e-06	0.000393203	0.00849172	-0.00132265	0.0011978	0.000198494	0.000479979
23	2	2	3	-5.97626e-05	-0.000640471	0.000451711	6.26007e-05	-0.000823814	-0.000140073	0.000326035	0.000458891	0.000510025	-6.92161e-05	-0.000127204	0.000154958	-0.00027663	0.000151316	0.00576519	-0.00243238	-0.00157159	0.00228488	0.00191551	-0.00101314	-0.00101946	0.000315736	0.000247629	0.000391618	-7.33217e-05	0.000393565	-0.000669146	0.000232706	-0.000482677	0.00056166	8.22666e-05	0.000184296	0.000433622	0.000165006	-0.000230071	-0.000531407	6.90057e-05	0.000440428	0.00213616	-4.95359e-05	0.000359505	0.00814496	-0.00127591	0.00187312	0.000271821	0.000437907
24	2	1	1	9.18447e-06	2.41177e-05	-9.49678e-05	-1.24279e-05	0.000370818	0.000130846	0.000144984	0.000137462	0.000260406	2.30532e-05	8.17488e-05	4.30346e-05	7.672e-05	8.24499e-05	0.00641024	-0.00345393	-0.000849877	0.0024719	0.00023651	1.7679e-05	2.66047e-05	-9.76714e-06	-5.11215e-05	-0.000152993	-4.5505e-05	-3.83057e-05	-3.55042e-06	-0.000190504	-2.45619e-05	-0.000121162	-6.6992e-05	-2.04759e-05	8.84218e-05	-0.00019938	5.65979e-05	0.00173442	0.000103763	0.000150397	0.000150138	0.000206402	0.000334782	-0.000179568	-0.000171675	-0.000308512	0.000162211	0.000262328
24	2	1	2	3.98023e-05	5.3637e-05	-1.08016e-05	5.45628e-05	0.000184725	0.000165636	0.000371982	8.37319e-05	7.86072e-05	5.13677e-05	-0.000101644	-8.75894e-06	5.55839e-05	0.000115683	0.00650435	-0.0023546	-0.00101339	0.00226116	0.000103561	0.000252517	9.70134e-05	-5.2718e-05	5.34824e-05	-0.000190722	-1.85102e-05	-1.53613e-05	-9.65492e-05	-7.89275e-05	-0.000150198	-0.000142257	-7.2202e-05	2.08004e-05	-2.81199e-05	-0.000176238	7.66102e-05	0.00150649	-0.000144545	8.92368e-05	0.000111967	0.000151236	0.000317812	0.000340753	-0.000182139	-0.000370941	0.000313627	0.000457764
24	2	1	3	-1.98544e-05	5.49146e-05	-1.19262e-05	2.93154e-05	0.000318014	0.000141152	0.000250192	0.00012444	0.000253423	-2.71739e-05	9.64742e-05	-4.27571e-05	0.000167355	0.000118258	0.00636564	-0.00281284	-0.000500494	0.00270805	0.000392336	4.46408e-05	3.69894e-05	-5.06945e-05	-1.32429e-05	-0.000119005	0.000126332	2.24829e-06	0.000328463	-0.000114326	-4.3939e-05	-0.000124692	-1.94359e-05	-4.72548e-05	0.000193242	-0.000252756	4.21802e-05	0.00090518	9.2916e-05	0.000230808	7.12148e-05	0.000161088	0.000340262	-0.00142738	1.77837e-05	-0.000368831	0.000413012	0.000569946
24	2	2	1	2.44159e-05	8.86236e-05	9.38969e-06	7.3193e-05	0.000399491	0.000170673	0.000296229	0.000169828	0.00029634	4.67171e-05	5.94747e-05	3.60143e-05	0.000119753	9.03582e-05	0.00671305	-0.0021217	-0.000829476	0.00238522	0.000125794	7.4895e-05	7.21263e-05	-1.36233e-05	3.31407e-05	-6.80839e-05	2.49288e-05	4.17602e-05	8.09494e-05	-7.48789e-05	-4.21201e-05	-8.01054e-05	8.47654e-06	1.73587e-05	0.000133661	-0.000172003	9.60839e-05	9.09229e-05	6.88438e-06	0.00012054	0.000139158	0.000251691	0.000346767	-0.000836245	-0.000122334	-0.000142132	0.00022981	0.000582764
24	2	2	2	2.97454e-05	3.83323e-05	-1.56145e-05	4.30268e-05	0.000278722	0.00014322	0.000317682	2.407e-05	4.99445e-05	-1.25028e-05	-6.24303e-05	7.66345e-06	7.02303e-05	9.5351e-05	0.00651874	-0.00238632	-0.000798585	0.00245834	2.70628e-05	4.76757e-05	5.43788e-05	-0.000113433	-5.69891e-05	-7.79609e-05	-0.000121639	-7.5423e-06	5.01056e-05	-0.000148695	-0.000104979	-0.000115138	-4.8207e-05	-5.86645e-05	1.04768e-05	-0.00031394	-7.64615e-05	0.000309598	-6.02737e-05	3.02235e-05	0.000165237	0.000153712	0.000411471	-0.00117306	-0.000306703	-0.000302013	0.000211114	0.000385303
24	2	2	3	0.000107401	0.000102608	3.785e-05	9.3365e-05	0.000253648	0.000195349	0.000251805	0.000176673	0.000333261	7.4064e-05	9.61074e-05	3.47898e-05	0.000119932	9.64287e-05	0.00650816	-0.00283561	-0.000693583	0.00276458	0.000169248	0.000102765	7.27322e-05	-3.46363e-05	9.957e-05	-8.57864e-05	7.44867e-05	5.65995e-07	-1.54039e-05	-7.5047e-05	2.54461e-05	4.4432e-05	1.29317e-05	5.34218e-05	0.000228587	-5.44889e-05	7.98751e-05	0.000312067	-1.6947e-05	0.000165039	0.000131891	0.00023068	0.00018255	-0.000498619	-0.000138687	-0.000151822	0.000256556	0.000715174
25	2	1	1	-0.00402511	0.00415411	-0.000710792	-0.000479554	0.00414759	0.000676956	-0.00122405	0.00245463	-0.00132656	-0.000256718	-0.000121912	-0.000134934	5.97057e-05	-0.000119721	0.00171803	-0.000747718	4.6577e-05	0.00275809	0.00193678	-0.000494381	-2.47225e-05	0.00377314	-0.001645	-0.00138338	0.00130655	0.000770894	-0.000339503	-0.000290935	0.0033247	0.000547685	-0.000299148	-0.000195572	-0.00212422	0.000282937	0.000229119	-0.0113852	0.000304963	0.000389243	-0.00249879	0.00133501	-0.00677208	-0.0128328	0.0033142	0.000875355	0.000268137	-0.00230398
25	2	1	2	-0.00125673	0.00286083	0.000152789	-0.000511121	0.00375064	0.000401581	-0.000814466	0.00225669	-0.000502389	-0.000343186	0.000407389	-0.000175476	-1.96843e-05	-0.000303155	0.00395847	0.000490831	0.000143994	0.00304964	0.00131904	0.000207742	-9.56656e-05	0.00179346	-0.00167248	-0.00231306	0.000720714	0.000970306	-0.000191606	-0.00042096	0.00348969	-0.000447102	0.000602285	-0.000216008	-0.000942388	0.000561287	1.81918e-05	-0.00905463	0.000132008	0.000163399	-0.001592	0.000358581	-0.00332746	-0.0142185	0.00259304	0.00117258	-0.000178825	-0.00277568
25	2	1	3	-0.00148083	0.00270591	4.44705e-05	-0.00046429	0.00379263	0.000381183	-0.00106678	0.00257972	-0.000391645	-0.000422202	0.000645985	-0.00017919	0.000136769	-0.000194334	0.00356243	0.000419321	-0.000127241	0.00293487	0.00157226	-0.000387459	-3.98019e-05	0.00257304	-0.00176406	-0.00158109	0.000798024	0.0012	0.000185744	-0.000285267	0.00323266	0.00176531	0.00044986	-0.000152544	-0.00078013	0.000814837	2.76254e-05	-0.00943748	0.000191451	0.000323169	-0.00195236	0.00044549	-0.00442977	-0.0120394	0.00262079	0.00119427	-8.88386e-05	-0.00257788
25	2	2	1	-0.0023763	0.00292917	-0.000190626	-0.000311159	0.00420578	0.000165839	-0.000973481	0.00234004	-0.000336649	-0.000208356	0.000645097	-0.000241784	1.24598e-05	-0.000184655	0.00321151	0.00147023	-0.000347907	0.00272616	0.00172312	-0.000376276	-9.46982e-05	0.00151872	-0.0012985	-0.00173189	0.00090777	0.00101754	-7.87497e-05	-0.000283217	0.00339341	0.00144871	0.000620812	-0.000116871	-0.000856615	0.000836647	0.000133825	-0.00904242	0.000235796	0.000208128	-0.00166448	0.000889052	-0.0045307	-0.0132569	0.00239192	0.00100011	-0.000399473	-0.00192218
25	2	2	2	-0.00165469	0.00290334	0.000220425	-0.000294908	0.00315475	0.000234768	-0.00100144	0.00260913	-0.0002901	-0.000213916	0.00076985	-0.000146718	8.42689e-05	-9.0779e-05	0.0034092	0.00156154	-0.000473464	0.00276067	0.00150141	-0.000288776	-4.99553e-06	0.00179623	-0.00147804	-0.00173345	0.000747564	0.00122342	1.7989e-06	-0.000445803	0.00358521	0.00309171	0.000372477	6.25223e-05	-0.000983431	0.000898059	0.00017606	-0.00991151	0.00033913	0.000428046	-0.00139362	0.000439383	-0.00418522	-0.0120595	0.00227482	0.000879136	-0.000649338	-0.00247133
25	2	2	3	-0.00219888	0.00201924	0.000404302	-0.000357263	0.00347576	0.000166219	-0.00132229	0.00277347	-0.000384795	-0.000119013	0.000873421	-0.000153369	-5.73359e-05	-0.000151679	0.00449786	0.00180306	-0.000652128	0.00301016	0.00213046	-0.000556859	-0.000100555	0.00168692	-0.0019837	-0.00187438	0.000635027	0.00110683	-0.000151928	-0.000398449	0.00396383	0.00230806	0.000604758	-3.58555e-05	-0.000937909	0.000896201	3.81206e-05	-0.010121	0.000255994	0.000345834	-0.0012933	0.000685293	-0.00371821	-0.0140582	0.00195247	0.00109514	-0.00077404	-0.00274431
26	2	1	1	-0.00130824	-0.00132507	0.000882694	-0.000389819	0.00195138	-0.00326621	0.00036038	-0.0126607	0.0024157	-0.000791823	-0.0089618	-0.00291284	1.5178e-05	-9.20228e-05	-0.00111291	-0.00894657	-0.00492391	-0.00416793	-0.00370508	0.00208629	-0.000663383	-0.0121165	0.000535581	-0.00174888	0.00229829	-0.000528852	-0.000911131	-0.00046804	-0.00810893	0.00720206	0.00105535	-0.00168896	-0.00300145	0.00371117	-0.00620716	0.00172458	0.000339802	-4.41889e-05	-0.00962479	-0.00557649	-0.0095286	-0.000966008	0.000952173	-0.0021084	0.00304348	-0.00498262
26	2	1	2	-0.000112086	-0.00274843	0.000549262	-0.000141884	0.000965442	-0.00211901	0.000775256	-0.0100939	0.00346063	-0.000550049	-0.00764364	-0.00257849	0.000540126	-1.96022e-05	-0.00029703	-0.00660198	-0.00234509	-0.00294346	-0.00237216	0.00341783	-0.000477859	-0.0145298	0.00100173	-0.000876479	0.00217224	3.07625e-05	-0.000125057	-0.000271488	-0.00735804	0.00272648	0.00115128	0.000141045	-0.00208925	0.00358983	-0.0070267	0.000846429	0.000574498	0.000519438	-0.00682407	-0.00376717	-0.00629146	0.00203856	0.000610478	-0.00154443	0.00198855	-0.00338392
26	2	1	3	-0.000307592	-0.00326927	0.000756256	4.63426e-05	0.0026756	-0.00244202	0.000743113	-0.00989917	0.00325037	-0.000442021	-0.00816579	-0.00225934	0.000195543	0.00010371	-0.000236477	-0.00704834	-0.00242734	-0.0026798	-0.00197162	0.00232144	-0.000570106	-0.0126925	0.000484912	-0.00130301	0.00223976	-4.96522e-05	-0.000379939	-0.00025852	-0.00722462	0.00332595	0.00102813	0.000252152	-0.0019244	0.00262177	-0.00678959	0.000823605	0.000823066	0.000397782	-0.00752518	-0.00385178	-0.00771961	0.00100328	0.000443296	-0.00142065	0.00219987	-0.00334524
26	2	2	1	-0.000750071	-0.00324157	-0.000213858	-8.65827e-05	0.0015011	-0.00228074	0.000683854	-0.00937775	0.00328687	-0.000526227	-0.00829282	-0.00230123	0.00029612	7.02119e-05	-0.000106366	-0.00656942	-0.00259984	-0.00256054	-0.00154864	0.00216858	-0.000449225	-0.0131992	0.000322185	-0.00105338	0.0013136	1.98782e-05	-0.000176714	-0.000169449	-0.00658493	0.00295102	0.000833354	0.000107238	-0.00191658	0.00315118	-0.0062233	0.00138929	0.000648613	0.000406107	-0.00769999	-0.00353736	-0.00759054	0.00179654	0.0012904	-0.00148585	0.00246041	-0.00235442
26	2	2	2	-0.000211888	-0.00205983	0.00128311	-1.92281e-05	0.00176236	-0.00268978	0.000722713	-0.0101144	0.00291447	-0.000484807	-0.00839312	-0.00232409	0.000313514	0.000121299	-0.000739057	-0.0061319	-0.00223496	-0.00270953	-0.0017213	0.00220768	-0.000280554	-0.0136078	0.000720167	-0.000704642	0.00184907	4.84242e-05	0.000336162	-2.22327e-05	-0.00625168	0.00309128	0.00114552	0.000432397	-0.00196372	0.00316232	-0.00635393	0.00102344	0.000475019	0.000310467	-0.0077441	-0.00410916	-0.0063942	0.00162673	0.00122443	-0.00144715	0.00229058	-0.0019668
26	2	2	3	-0.000155465	-0.00320359	0.00090812	5.16831e-05	0.00207624	-0.00299528	0.000831223	-0.0101189	0.00365599	-0.00044324	-0.00833376	-0.00243779	0.000337797	0.000385033	-0.000490377	-0.00722435	-0.00306889	-0.00308746	-0.00218053	0.00270362	-9.64979e-05	-0.013495	0.000278879	-0.00106672	0.00156459	0.000225732	0.000237432	-0.000148596	-0.00722379	0.00282479	0.000921469	-0.000161838	-0.00266517	0.00287372	-0.00632972	0.00123161	0.000702825	0.000398279	-0.00767817	-0.0036305	-0.00781195	0.00220637	0.00164474	-0.00136695	-0.00144068	-0.00242037
27	2	1	1	-0.000477879	-0.000985854	-0.000480679	-0.000198322	0.000202599	-7.1932e-05	0.000102706	-0.00016592	-0.00010523	-7.54058e-05	-0.000208067	-5.6775e-05	-0.000841768	-0.000254112	-0.00256626	-0.0015515	-0.000366866	-0.00231473	-0.000653097	-0.000572727	-9.98601e-05	-0.00168658	0.000210803	-0.000610093	-0.000126849	-0.000150309	-0.00017748	-0.00105443	-0.000239463	-0.00156537	-0.000273991	-0.00021015	-0.000592459	-3.69087e-05	-0.00102026	-0.000779148	-0.000151427	-0.000154011	0.000842409	0.00029852	-9.66152e-05	0.00254829	-0.000391649	-0.00040311	-0.000467647	-4.40526e-05
27	2	1	2	-0.000475124	-0.000927718	-0.00030649	-0.000158586	0.000201606	-6.00892e-05	2.84381e-05	4.4227e-05	-3.49451e-05	-5.0033e-05	-6.92772e-05	-0.00010265	-0.000452588	-0.00018476	-0.00209671	-0.00168177	0.000111109	-0.00181186	-6.35957e-07	0.000132144	0.000150124	-0.000327301	0.00045835	4.11919e-05	0.00029838	0.000169683	-4.74634e-05	0.000139886	-1.90038e-05	-0.000966077	-0.000175135	-0.000213502	-0.000382341	-5.77185e-05	-0.00089559	0.00114518	-0.000167686	-0.000133401	0.00048541	0.00108392	0.000325196	0.00789256	-0.000660289	-0.000406644	-0.00024189	0.000209588
27	2	1	3	-0.000329399	-0.000744081	-0.000271887	-0.000103436	0.000136105	-6.54814e-05	1.14343e-05	3.35338e-05	7.12893e-06	2.76512e-05	8.82588e-05	-1.88509e-05	-0.000536955	-0.000130107	-0.00295654	-0.00177532	-0.00020371	-0.00148608	-0.000214574	-7.1614e-05	2.1651e-05	-0.000604391	0.000516816	-0.000195305	0.00040719	9.31684e-05	-0.000179817	-0.000615006	0.000185302	-0.0011581	-0.000160426	0.000176813	-0.000323143	0.000507188	-0.000761108	5.79961e-05	-3.27691e-05	-4.97793e-06	0.000327411	0.000739183	0.000359426	-0.0120339	-0.000589888	-0.000415857	-0.00018955	0.000138787
27	2	2	1	-0.000794459	-0.000881654	-0.000235204	-0.000123378	0.000169734	-9.20785e-05	5.52163e-05	-5.11571e-06	-6.87576e-05	-1.95643e-05	-4.62519e-05	-8.28579e-05	-0.00051937	-0.000239896	-0.00235673	-0.00164099	-0.000341237	-0.00134586	-0.00014829	-9.47123e-05	9.20186e-05	-0.000626572	0.000416259	-0.000124797	0.000216721	7.00626e-05	-1.74909e-05	-0.000434213	8.346e-05	-0.00114613	-0.00015523	-4.36675e-05	-0.000286099	0.000153799	-0.000782033	0.000915431	-9.20981e-05	-9.62555e-05	0.000450209	0.000776601	0.000171109	-0.00617332	-0.000435864	-0.000395598	-0.00028833	0.000134498
27	2	2	2	-0.000746156	-0.00090777	-0.000184995	-9.69964e-05	0.000179142	-6.1919e-05	7.03746e-05	2.36981e-05	-5.00984e-05	-4.47314e-05	-8.38861e-05	-3.03964e-05	-0.000333741	-0.000119236	-0.00281741	-0.00128732	-0.000363446	-0.00149384	-0.000232693	-6.67628e-05	5.93275e-06	-0.000505579	0.000364631	-0.00019177	0.00023431	-2.24837e-06	-9.60111e-05	-0.000552648	5.24422e-05	-0.0010105	-0.000118462	-0.000140925	-0.000286664	6.33831e-05	-0.000714045	0.000529447	-8.31219e-05	-8.40333e-05	0.000395938	0.00073454	0.000246222	0.000453892	-0.000457734	-0.000427039	-0.000224302	0.000154606
27	2	2	3	-0.000685635	-0.000762012	-0.000255875	-0.000117583	0.000115476	-7.70001e-05	3.26111e-05	-9.43787e-05	-8.45135e-05	-5.36639e-05	-6.80029e-05	-9.69631e-05	-0.000310295	-0.000205516	-0.00187916	-0.000901937	-0.0001977	-0.00188337	-0.000117903	-8.55051e-05	3.21868e-05	-0.000973689	0.000295211	-0.000206925	0.000198708	-9.77628e-06	-9.39419e-05	-0.000296947	2.66858e-05	-0.00073177	-0.000107515	-2.67453e-05	-0.00018166	0.000270477	-0.000380558	0.000835945	-7.6601e-05	-8.51174e-05	0.000406868	0.000587647	0.000180006	0.00162838	-0.000528346	-0.000372753	-0.000202591	0.000121241
28	2	1	1	0.0142324	-0.000320519	0.000118086	-6.30692e-06	-0.00167138	0.000949408	0.000681086	-0.00288309	0.000163794	0.000353134	0.000383057	-0.000410429	-0.000411225	4.23699e-05	0.0130998	-0.000935839	-0.00165953	0.00373997	0.000286001	0.00036178	0.000129828	-0.00244731	0.000190032	0.000275376	0.00120221	4.52471e-05	-8.46933e-05	-0.000194587	0.000171474	0.000166893	0.000589647	0.000217424	0.000372684	-0.00117641	-0.000996522	-0.0100735	0.000260666	-0.000345757	0.000348718	-5.48262e-05	-0.00426655	-0.00251885	0.00473724	0.000600625	-0.000138396	0.00171373
28	2	1	2	0.00461658	-0.000109032	-0.000166259	-0.000302215	-0.000985868	0.000975743	0.000747235	0.00622014	5.36334e-05	0.00028858	0.000115262	-0.000383822	-0.000315007	-1.67665e-05	0.0098939	0.000624735	-0.00284753	0.00406499	0.000195978	0.00061306	-8.53186e-05	-0.00192965	0.000179238	0.00033475	0.00169996	-1.91384e-06	-0.000158075	-0.000124542	3.00973e-05	9.7836e-05	0.000378587	-0.000113519	-0.000221633	-0.000859675	-0.00087996	-0.00835168	0.000278685	-0.00032489	0.000226952	0.000222929	-0.00102724	-0.00211405	0.00167166	0.000701455	-0.000316873	0.00489883
28	2	1	3	0.00416796	-8.46775e-06	-0.000157992	-0.000184556	-0.00138153	0.000893543	0.000674362	0.0071077	0.000110979	0.000513146	0.000241104	-0.000526043	-0.000381034	-0.000132218	0.00480519	0.000790463	-0.00286967	0.00428342	0.000132143	0.000179763	-0.000318605	-0.00239861	0.000270334	0.000410849	0.000986934	4.39935e-05	-4.58507e-05	-0.000241072	2.71302e-05	0.000140046	0.000370567	-7.61201e-05	-0.000225681	-0.00102987	-0.000937335	-0.00828658	0.00028581	-0.000371894	0.000217951	0.000504958	-0.000591715	-0.00210715	0.00275358	0.000130016	-0.000150975	0.00531067
28	2	2	1	0.00375391	8.0035e-05	1.87867e-05	-0.000118682	-0.00117513	0.00115955	0.000821401	0.0071351	0.000268857	0.000669041	0.000265831	-0.000344948	-0.000278089	0.00014221	0.00765702	0.000159235	-0.0024178	0.00414223	0.000343987	0.000261002	-0.000153656	-0.00187085	0.00036942	0.000338404	0.000731899	-6.46641e-06	-6.32653e-05	-0.000203054	3.59747e-05	0.000208583	0.000472689	-3.96583e-05	-0.000174721	-0.000780027	-0.00150514	-0.00886435	0.00043117	-0.000133523	0.000145969	0.000252217	-0.00109861	-0.0017106	0.00133141	-5.66585e-05	-1.92248e-05	0.00382735
28	2	2	2	0.00368996	-9.13289e-05	-0.00014572	-0.000268174	6.01671e-05	0.0013784	0.00170916	0.00668267	3.88502e-05	0.000400886	0.000124372	-0.000512299	-0.00037667	-6.76824e-05	0.0237158	0.000764298	-0.00263286	0.0040818	0.000356713	0.000155984	-0.000204738	-0.00220376	0.000282298	0.00033224	0.000591425	-6.43039e-05	-0.000128724	-0.000222899	5.34564e-05	0.000176022	0.000405035	-8.20029e-05	-0.000261554	-0.000862322	-0.000706942	-0.00940592	0.00024915	-0.000324885	0.000242286	0.000303503	-0.000812781	0.00431258	0.00391583	-4.98853e-05	-0.000151973	0.00484545
28	2	2	3	0.00553677	-0.000120056	-0.000358431	-0.000392314	-0.00119501	0.000936256	0.000613294	0.00683023	0.000103137	0.000368014	0.000330271	-0.000585731	-0.000368163	-2.38449e-05	0.0209759	0.00075324	-0.00354723	0.00426312	0.000271688	0.000128783	-0.00023764	-0.00183148	0.000136037	0.000404515	0.000723821	-0.000144661	-0.000112918	-0.000230782	7.13416e-05	0.00030678	0.000450314	-6.75004e-05	-3.42558e-05	-0.000761551	-0.00123128	-0.00946854	0.000289945	-0.000361993	0.000366473	0.000178796	-0.0020497	-0.00234476	0.00309713	-0.000248561	-5.76775e-05	0.00467823
29	2	1	1	0.000362978	0.000179342	0.000134729	0.000131123	0.000300109	0.000551956	0.000259104	4.42061e-05	4.79343e-05	-0.000231232	-0.000378456	0.000127358	0.000307616	0.000153256	-0.00087451	-0.00137808	0.00149328	-0.00293439	-0.000253441	-0.000303957	-6.51526e-05	-0.00235349	-0.000192194	-4.17444e-05	0.000556807	-6.65879e-05	-0.000840796	-0.00188825	-0.000423345	0.000100166	-1.17059e-05	0.000212001	-0.000115101	-0.000496293	-0.000107089	0.00528435	0.000144487	-4.71802e-05	0.000614851	-0.000879306	0.00454941	-0.0210005	-0.000832365	0.000761871	0.000133231	0.00157814
29	2	1	2	0.000178355	0.000175473	9.96624e-05	0.000187862	-6.99358e-05	0.000162242	0.000308624	-0.000128317	9.31868e-05	-0.000255724	-0.000332906	0.000266601	0.000111763	2.74575e-05	0.000583497	-7.97778e-05	-0.000455143	-0.00190805	-0.000496775	-0.00044057	-0.000174303	0.00214872	-0.000195874	0.000147044	0.000838732	-4.49013e-05	-0.00113337	-0.00191186	-0.000270843	9.34686e-05	5.53631e-06	0.000127931	-1.52849e-05	-0.00013	0.000207676	0.00296016	0.000519196	-1.4227e-05	0.000205719	-0.00141686	0.00279704	0.00576274	-0.000689102	0.000297124	0.000403312	0.00202498
29	2	1	3	0.000454043	0.000118454	0.000191788	0.000174441	-5.86297e-05	0.000325991	0.000410416	-1.50564e-05	0.000142902	-0.000184726	-0.000315937	0.000347573	0.000115702	0.000104742	0.000801201	0.000144845	-9.78183e-05	-0.00200968	-0.000363332	-0.000137191	4.60451e-05	4.53205e-05	-0.000172493	0.000132195	0.00070858	-1.22298e-05	-0.000842266	-0.0021643	-0.000274253	0.000131054	1.87162e-05	0.000264578	1.50523e-05	-0.00026627	5.47083e-05	0.00218537	0.000772063	0.00010819	0.00128666	-0.000971095	0.00372908	0.00421514	-0.000848518	0.00060856	1.18911e-05	0.00126634
29	2	2	1	0.000582011	0.000324478	0.000221659	0.000104768	2.9079e-05	0.000515541	0.000559085	0.0001989	0.000172139	-6.57465e-05	-0.000322601	0.000330319	0.000130282	0.000280291	0.00114612	0.000219152	-0.000371646	-0.00161392	-0.000353601	-0.000334746	-0.000138262	0.000196974	-4.28638e-05	6.12183e-05	0.000457105	3.03463e-05	-0.00103195	-0.00187869	-0.000425381	0.000125752	0.000106097	0.000283546	-0.000129575	-1.43222e-05	8.04554e-05	0.00348263	0.000845761	0.000270901	0.00117087	-0.000858568	0.003322	-0.00686343	-0.00060947	0.00107854	-0.000296258	0.00106414
29	2	2	2	0.000400363	0.00018005	0.000155372	0.000219313	-3.34326e-05	0.000438983	0.000346769	-1.42362e-05	0.000154816	-0.00016578	-0.000289191	0.000190717	0.00011624	0.00011664	0.000747312	0.000155735	-0.000775506	-0.0017007	-0.000174898	-6.63579e-05	7.08697e-05	0.0010535	-9.17199e-05	4.03506e-05	0.00085335	-7.76244e-05	-0.000641168	-0.00165577	-0.000322249	9.30037e-05	7.13597e-05	0.000263548	4.57889e-05	-0.000323201	0.000120461	0.00328552	0.000624247	5.22517e-05	0.0006951	-0.000827868	0.00322671	-0.00568397	-0.000587623	0.000890369	-0.000548175	-0.000912347
29	2	2	3	0.000501701	0.000252593	0.000165306	0.000281762	-0.000202856	0.000281547	0.000313798	-5.82642e-06	0.000105032	-0.0001935	-0.000189936	0.000341023	7.44214e-05	0.00011092	0.000959261	0.000186011	-0.000328978	-0.00147052	-0.000378791	-0.000212074	-0.000123898	0.000933782	-0.000308008	7.89189e-05	0.000265686	0.000191055	-0.000778468	-0.00174735	-0.00035257	9.80246e-05	0.000185971	0.000110458	-0.000139468	-0.000554424	-6.22966e-05	0.00216493	0.000617841	-0.000123177	0.00099054	-0.00092969	0.00399399	-0.00723332	-0.000973118	0.000378855	-0.00080379	-0.000521996
30	2	1	1	-0.000227284	0.000880268	0.000630286	-0.000513255	-0.00088055	-0.000214723	-0.000149511	-0.00284601	-0.00015757	-0.000246777	-0.00072064	-0.000437476	0.000301832	-1.96318e-05	0.00149242	-0.00224042	-0.00210662	-0.0010697	0.000194177	4.20574e-05	0.00061744	-0.00181932	0.000373275	0.000208765	0.000205777	-0.000272508	-0.000115315	-0.000339775	-0.00167709	0.00102788	-0.000998333	-0.00168188	-0.00151739	0.00199234	0.000274449	-0.0040737	0.000982468	8.96171e-05	-0.00370993	0.00065274	0.0016214	0.00502779	-0.000294082	0.000484701	-0.00272442	-0.00488765
30	2	1	2	4.13812e-05	0.00070189	0.00050163	-0.000466396	-0.000348787	-0.000279488	-0.000169228	-0.00255293	0.00032624	-0.000271	-0.000674238	-0.000474134	0.000209443	-7.54058e-05	0.00129561	-0.00227486	-0.00205191	-0.000153799	3.65276e-05	-0.000468382	0.000112885	-0.00155414	0.000160681	5.04958e-05	0.000182538	-0.000274615	-0.000156987	-0.000188749	-0.0012453	0.00145075	-0.000964397	-0.0014343	-0.00129533	0.00260342	0.000149616	-0.00263522	0.000234022	-0.000173819	-0.00225399	-0.00071661	0.00217592	0.00339252	-0.000288013	0.000433006	-0.00241511	-0.00515018
30	2	1	3	-0.000538284	0.000559239	0.000222683	-0.000283882	-0.00024681	-0.000121187	-8.87284e-05	-0.00241547	0.000490084	-0.000338188	-0.000588743	-0.00035602	0.000317176	3.98407e-05	0.000963573	-0.00222329	-0.0020581	-0.000533514	3.50118e-06	-0.000226401	0.000272105	-0.00177686	0.00024388	0.000152037	0.000221156	-0.000258393	-0.00019816	-0.00020313	-0.000946524	0.00133093	-0.00113318	-0.00107835	-0.00114027	0.00256705	0.000213168	-0.00308567	0.000322753	-0.000158141	-0.00260146	-0.000251678	0.00218318	0.00297948	-0.000403274	0.000517262	-0.00249855	-0.00525518
30	2	2	1	-0.000922228	0.000471443	0.00048849	-0.000350354	-0.000465328	-7.69409e-05	-0.000177176	-0.00243536	0.000300293	-0.000359331	-0.000688326	-0.000399549	0.000311654	1.9655e-06	0.00177063	-0.00201319	-0.00255774	-0.000104078	9.50873e-05	-0.000240111	0.000154013	-0.0014555	0.00025512	0.000220721	0.000209083	-0.00043526	-0.000204165	-0.000271681	-0.00118243	0.00139965	-0.000791031	-0.00137715	-0.00119476	0.00202339	0.000354974	-0.00248118	0.000336111	-1.44472e-05	-0.00219794	0.000458126	0.00238464	0.00414471	-0.00038921	0.000415925	-0.0026042	-0.00458557
30	2	2	2	-0.000332903	0.000597032	0.000402761	-0.000418139	-0.000356608	-0.000288201	-0.000104542	-0.00259856	0.000358181	-0.000362509	-0.000690654	-0.000407348	0.000279262	-8.58295e-05	0.00170343	-0.00184558	-0.00204965	-0.000122619	5.60548e-05	-0.000230048	0.000214798	-0.00155266	0.000193617	-6.57483e-07	0.000135914	-7.09093e-05	-0.000179563	-0.000237232	-0.00153446	0.00132775	-0.000735207	-0.00148987	-0.00139378	0.0018548	0.000126617	-0.00270104	0.00048188	-9.51135e-05	-0.00266249	-8.93192e-05	0.00228318	0.00413509	-0.000304873	0.00045087	-0.0024981	-0.00535281
30	2	2	3	-0.000694799	0.000659039	0.000395652	-0.000374819	-0.000379199	-0.000291977	-0.000136645	-0.00275548	0.000347548	-0.000271494	-0.000545701	-0.000344802	0.000370949	1.39038e-05	0.00132588	-0.0013456	-0.00182162	-0.000123885	-2.36668e-05	-0.000113427	0.000587014	-0.00136416	0.000145362	0.000179987	1.57324e-05	-0.00012629	3.98737e-05	-6.40374e-05	-0.00124835	0.0011243	-0.000830607	-0.00111371	-0.00127438	0.00209792	0.000279468	-0.00283306	0.000348074	-0.000349896	-0.00241384	-0.000361577	0.00251961	0.00345095	-0.000203499	-0.000717172	-0.00169029	-0.00540515
31	3	1	1	0.00114473	0.000804207	-0.000584489	-0.000821954	-0.000555118	-0.00404973	0.000622587	-0.00151986	0.00134978	-0.00308953	-0.000240837	-4.34818e-05	0.000153666	0.000308464	-0.00205799	-0.00106389	-0.00360395	0.00117886	0.000424397	-0.00441733	0.00155748	-0.00194427	-0.00112447	-0.000770048	-0.00370638	-0.000260306	0.000517712	0.000214028	-0.00292233	-0.00311457	-4.64698e-05	-0.00204796	0.000152814	-0.00278131	-0.000244081	-0.000186164	-0.00168445	0.00600274	-0.000172887	0.0169082	0.000667144	-8.77522e-05	0.000503723	0.000421401	0.00018058	-0.00506029
31	3	1	2	0.000251302	0.00144664	-0.000275743	0.000215469	-0.000916421	-0.00420672	-0.00109703	-0.00183342	0.000804338	-0.0025368	-0.00132439	-0.000576497	0.000614749	0.000610034	-0.00182085	-0.00139106	-0.00356893	0.00223745	-0.00161808	0.00178597	0.00186201	-0.00070502	-0.000635362	0.000416942	-0.00418398	0.000476902	0.000978816	0.000553156	-0.00298754	-0.00291202	-0.000345032	-0.0025074	-0.000395776	0.00308313	-0.000191424	-0.000841633	-0.00279211	0.000409134	-0.000898986	-0.00347413	-0.000345238	-0.00122638	0.00159825	-0.000134721	0.000412804	-0.00412927
31	3	1	3	0.000801903	0.000511624	-0.00172233	-0.000391366	-0.000381685	-0.00465171	-0.00207178	-0.00163711	0.000719686	-0.00320185	0.000177355	-0.000569234	0.000272065	0.000752533	-0.00199783	-0.000999128	-0.00283807	0.000945882	-0.000247925	-0.0124231	0.00017256	-0.000864347	-0.00216198	-0.0013267	-0.00469163	0.00040809	0.00115088	0.000403547	-0.00248164	-0.00389313	-0.000448143	-0.00300808	-0.000161364	0.00840868	-0.000273872	-0.00142923	-0.000889072	-0.0127024	0.000200506	-0.00201577	-0.000291701	-0.00153013	-4.10792e-06	-0.00042697	-0.000369662	-0.00592505
31	3	2	1	0.000707273	0.000118984	-0.00088518	9.09481e-05	-0.00133463	-0.00815713	0.00229967	-0.00265056	0.00168719	-0.00243444	-0.000855423	-0.000852436	0.000135881	0.000354418	-0.000275387	-0.00140967	-0.000788444	0.00206115	0.000416876	-0.0047559	0.00165623	-0.00126221	-0.00188985	-0.000335715	-0.00447152	-0.000227553	0.000607535	0.000212681	-0.00250625	-0.00438381	-0.000631423	-0.00159515	-0.00017056	0.00102847	-0.000139024	-0.000219394	-0.000673133	-0.00745808	0.000694326	0.00293548	-0.000532141	-0.000135642	0.000289786	-0.000642485	-0.000669463	-0.00536384
31	3	2	2	0.000415017	-0.000581938	-0.0020301	-0.000677038	0.00159292	-0.00472147	0.00116191	-0.00305169	0.00149563	-0.00305863	-7.53124e-05	-0.000927616	-0.000145158	6.95421e-05	-0.0046352	-0.00214913	-0.00344408	0.00213567	0.0226421	-0.00366605	0.0021677	-0.00168527	-0.00179561	0.000648235	-0.00413916	-0.000202888	0.00311103	-0.000245325	-0.00383009	-0.00404224	-0.000783882	-0.00141158	-0.000235992	-0.00169967	-0.000205666	-0.000673101	-0.00117511	-0.00204392	0.00144716	0.0191522	0.000799588	-0.00179517	-0.000527522	-0.00298031	0.000331936	-0.00530183
31	3	2	3	0.000631357	0.000592244	-0.000493638	0.00071077	-0.000320258	-0.00708045	0.0009533	-0.00178767	0.00192775	-0.00504813	-0.00149837	-0.0016026	2.96851e-05	0.000579246	-0.00267725	-0.00306369	-0.00498807	0.00290624	0.0080607	-0.00314624	0.00207057	-0.00242321	-0.00374268	0.000359418	-0.00675128	0.000207339	0.0012845	0.000135612	-0.00455936	-0.00595281	-0.00060786	-0.00159827	-0.000119291	-0.00224708	-9.35938e-05	-0.000453229	-0.00216082	-0.00105039	0.00111657	0.00478271	-0.000344883	-0.000551067	-0.000693171	-0.000813172	-8.10976e-05	-0.00531901
32	3	1	1	-0.00459284	0.0024436	0.000381921	0.00413152	0.000235646	-0.00332647	0.000360645	7.53781e-05	-4.11365e-07	0.000142545	0.00104665	-4.09562e-05	0.000950549	0.000241312	0.00254463	-0.00320315	0.00244249	0.00110433	2.28707e-05	0.00758797	0.000712191	0.000657235	-0.0013509	-9.10258e-05	8.25003e-05	-8.56511e-05	-0.000282209	3.11868e-05	-0.000195909	0.00656951	0.000758539	-0.000257816	0.000329375	-0.000334245	-0.00111821	-0.000575029	-0.00260387	-0.0017468	0.000939537	5.82354e-05	-0.000972317	0.00134074	-0.00119292	0.000976889	-0.00180084	0.00588678
32	3	1	2	-0.00329024	0.000783847	1.41362e-06	-0.000747037	-3.7884e-05	-0.00306616	0.000759052	-0.000240523	-0.000176193	7.3459e-05	0.0015579	3.25336e-05	0.000649632	0.000239874	0.00250478	-0.00125149	0.000412946	0.000281272	8.08305e-05	0.000103714	-0.000297204	0.000613453	-0.000969301	-6.36871e-05	9.16172e-05	0.000240418	-0.00642343	4.79163e-05	-4.24562e-06	0.00059838	0.000912325	-7.66586e-05	6.10042e-05	-0.000116177	-0.00092214	-0.00039772	-0.00167097	-0.00152639	0.000147067	0.000442095	-0.000766324	-0.00188316	-0.00152593	0.00056598	-0.000886638	-0.0132669
32	3	1	3	-0.00357454	0.000562838	-3.77049e-05	-0.000172182	3.73712e-05	-0.00226162	0.00059616	0.000114794	-0.000293221	5.91917e-05	0.000619708	-6.4483e-06	0.000133375	5.64228e-05	0.00288492	-0.00126627	0.000466616	0.000356445	0.000143271	0.000361153	-0.000214153	0.000561373	-0.00120641	-9.71963e-05	-0.000398683	0.000636303	-0.00530414	2.50009e-05	-0.000140517	0.000535717	0.00111335	-0.000141002	0.000257738	-0.000216423	-0.000828265	1.1027e-05	-0.0016433	-0.00140945	-4.13316e-06	0.000371774	-0.000468735	0.000424741	-0.00105304	0.000950604	-0.00102506	-0.0177806
32	3	2	1	-0.00255559	0.000441258	-0.000241807	0.00135214	0.00025808	-0.00117546	0.00062669	0.000460564	-0.000240435	0.000229406	0.00174816	-3.67846e-05	0.000373775	0.000553953	0.0026392	-0.00232955	0.000377445	0.000154235	0.000145954	0.000304382	-0.000347779	0.000343973	-0.000638128	-0.00018463	-0.000760279	6.05207e-05	-0.00534929	3.62345e-05	-0.000295644	0.000595841	0.000851106	-0.000298351	0.000811159	-0.000364681	-0.00127906	7.16516e-05	-0.00243732	-0.00206562	-8.15525e-05	0.000509968	-0.000992657	-0.00160845	-0.000806674	0.000803288	-0.00135544	-0.0230003
32	3	2	2	-0.00994944	0.000334858	0.000558145	0.000512864	-0.000348676	-0.000819179	0.00118292	0.000135218	-0.000467137	2.01179e-05	0.000511486	-3.93897e-05	0.000191287	0.000144657	0.00286635	-0.00277314	0.000493868	0.0017064	-6.79077e-05	0.00148867	-0.000937635	0.00116248	-0.00056349	-0.000191941	-0.000720869	-0.000373506	-0.00180741	4.09688e-05	-2.15027e-05	0.000195099	-0.000321943	-0.000574694	0.000843659	3.17379e-05	-0.000776284	-0.000297684	-0.00230522	0.000142872	2.59323e-05	0.000364054	-4.43979e-05	-0.00117166	-0.000549907	0.000316892	-0.00126348	0.0423513
32	3	2	3	-0.00288688	0.000748042	-0.000106904	0.000601221	-0.000300143	-0.00247881	0.000863524	0.000270969	-0.000590859	0.00018922	0.00154885	-6.44387e-05	4.8549e-05	4.14526e-06	0.00289211	-0.00176516	0.00065711	0.000793984	0.000182985	0.00056094	0.000125633	0.00109835	-0.000506885	-0.000194346	-0.00252553	-0.000132229	-0.00319028	0.000177288	-1.62363e-05	0.000493109	0.000328775	7.85019e-06	0.000274386	-0.000275111	-0.000830096	0.000185178	-0.00258223	-0.00182252	0.000402013	0.000366263	-0.000137683	4.32325e-05	-0.00125331	0.000214337	-0.00108218	-0.0142255
33	3	1	1	-0.00141296	-0.00198165	-0.00128299	0.000962589	0.000555955	0.000282768	0.000142878	0.000590015	-0.000140196	0.000168264	-0.00518207	-3.69571e-05	5.10853e-06	-4.01375e-05	-0.000561299	-0.000246874	-7.61365e-05	-0.000128686	-0.00193822	0.000118808	-0.00091512	-0.000121718	-7.98039e-05	-0.000174926	0.00147009	-2.31458e-05	0.00061722	-5.29407e-05	-1.8791e-05	-0.000151908	0.000524172	0.00325172	-0.00039809	-0.000862819	0.00507403	0.00439584	-0.000362221	0.00131201	-0.00013089	0.00121586	0.00204842	0.000927833	-0.000130421	0.00221495	0.00173348	0.00714801
33	3	1	2	0.000929035	-0.00101299	-0.000318917	0.00128223	0.000841378	0.00103492	-4.33517e-05	0.000807189	-0.000234314	0.000235414	-0.00425118	1.31523e-05	4.80952e-05	6.72552e-05	-0.000218953	-0.000199868	-0.000126928	-2.27036e-05	-0.00239132	0.000856065	-0.00204429	-0.000377994	-0.00017673	-0.000339112	0.000849541	-9.45226e-05	0.00115738	-9.94552e-05	-0.000780976	-0.00043308	0.000203144	0.00190035	0.00060273	-0.000437603	0.00568723	0.00338102	-0.000427551	0.00169969	-2.43137e-05	0.000821188	-0.000356073	0.000199009	-4.48228e-05	0.00169427	0.00221045	0.00303157
33	3	1	3	-0.00057912	-0.00184008	-0.00058334	0.000974221	0.000173972	0.000306107	0.000130154	0.000354656	-1.8865e-05	0.000154093	-0.00381443	0.000128085	0.000163721	0.000181534	-0.000122823	-4.78091e-05	6.73264e-05	-2.50941e-06	-0.00106868	0.000320357	-3.88903e-05	7.86596e-05	0.000103331	5.40899e-06	0.0013301	0.000276473	0.000591056	0.000162959	9.79573e-05	-0.000186383	0.000308239	0.00233482	0.000168987	-0.000934262	0.00520111	0.00261986	-0.00022925	0.0014099	4.18136e-05	0.000621055	0.00159402	0.000475516	6.9146e-06	0.0023936	0.00142908	0.00360228
33	3	2	1	-0.000578531	-0.0014476	-0.000619895	0.00129885	-4.40735e-05	0.000263355	9.45999e-05	0.000530005	-3.26985e-06	0.000214352	-0.00457892	9.01651e-05	0.000155414	0.000275878	-0.000278473	-4.31007e-05	-0.000152205	-8.90269e-06	-0.000922596	0.000280817	0.000116438	7.59632e-05	7.58377e-05	2.88813e-05	0.00113289	0.000145114	0.000474227	0.000193319	-0.00028767	-5.09476e-05	0.000347319	0.00231533	0.000428519	-0.000787519	0.00490262	0.00325337	-0.000173925	0.00156934	7.50527e-05	0.000878429	0.00162049	0.000918508	1.73446e-05	0.0029363	0.00149888	0.00470905
33	3	2	2	-0.00151112	-0.00152553	-0.000538438	0.00104307	-0.000163625	0.000183505	0.000136325	0.000325853	-8.3433e-05	9.98443e-05	-0.00525523	4.64362e-05	6.27963e-05	0.000107572	-0.000203882	-0.000121719	-6.61131e-05	-5.87045e-05	-0.000999367	0.000153385	-0.000126645	-1.10816e-05	4.47895e-06	-6.25047e-05	0.00068513	2.10819e-05	0.00031162	0.000114561	-0.000303424	-0.000291553	0.000210798	0.00227732	0.000316794	-0.00100889	0.0051223	0.0033076	-0.0002992	0.00117121	-0.00017747	0.000557471	0.00156947	0.00100717	-8.15475e-05	0.00209364	0.00156155	0.00556121
33	3	2	3	-0.000474962	-0.00112191	-4.41068e-05	0.00058936	-3.73278e-05	0.000338026	6.80372e-05	0.000376091	9.09571e-06	0.000216788	-0.00188119	9.03272e-05	0.000152443	0.000243482	1.30401e-05	-2.53353e-05	4.74838e-05	-4.15257e-05	-0.000870828	0.000388809	7.51763e-05	-6.6474e-05	3.67314e-05	-6.51989e-05	0.000805637	0.000205621	0.000845428	0.000190378	-0.000577761	-0.000136427	0.000247626	0.00215848	0.00130474	-0.000357607	0.00472823	0.00217004	-0.000234345	0.00107267	0.000297087	-0.00101214	0.000887348	0.00202633	0.00010011	0.000675373	0.000956956	0.00316073
34	3	1	1	-0.00192415	0.000124365	-0.000126702	-0.000266689	0.00287836	4.35329e-06	9.59607e-05	-0.000365019	0.000120004	-0.00122827	0.00614548	-5.00777e-05	8.02689e-05	2.01078e-05	9.98416e-05	0.000182945	0.00016173	-5.07449e-05	5.00275e-05	-0.000188196	-8.42561e-05	-0.000230596	-0.00285933	-0.00017389	-0.00142457	-0.000181051	-9.71517e-05	0.000117795	-3.78866e-05	-0.000715496	-0.00017256	-0.000427112	0.000639517	0.00136729	-0.00191692	-0.00377917	-4.41959e-05	0.000146651	0.000198458	-0.000560418	0.00030441	-0.00526515	0.000117654	-0.000230431	-0.000277565	0.00544186
34	3	1	2	0.000514037	3.32103e-05	-0.000198748	-0.000260869	0.00461133	-8.07817e-05	1.76339e-05	-0.000661093	3.40983e-05	-0.000819077	0.0046217	-4.24549e-05	0.000106603	4.09655e-05	-0.000187227	-2.42685e-06	-0.000513885	-1.87029e-05	-0.000346589	-0.000483278	-0.000270984	-0.000237934	-0.00270564	-4.96503e-05	-0.000865583	-0.000304682	-9.64069e-05	6.4336e-05	-0.000914727	-0.000487046	-4.91784e-05	-0.000479935	0.000119423	0.000442497	-0.00188842	-0.00283072	5.79126e-06	0.000229507	-0.000261173	-0.000604139	-0.000812348	-0.00546126	0.000190987	-0.000726016	-2.83835e-06	0.00302962
34	3	1	3	-0.000242187	9.17798e-05	-0.00031436	-0.00024629	0.00452702	-6.75749e-05	8.17698e-05	-0.000490028	-0.000182401	-0.000560018	0.00840817	-8.43281e-05	4.89298e-05	2.36663e-05	7.4094e-05	3.89814e-05	-0.00059283	-0.000130374	0.000100308	-0.000390454	-0.000130381	-0.000326976	-0.00277899	-0.000223255	-0.000273794	-0.000263646	-8.60989e-05	-3.25572e-06	-0.00027059	-0.000707445	-4.74863e-05	-0.00024654	0.000262753	0.000198366	-0.00170529	-0.00322144	0.000109902	0.000315335	-0.000152181	-0.000574071	-0.000748598	-0.0041673	0.0001462	-0.000802769	0.000132071	0.0024821
34	3	2	1	0.000509438	-9.00849e-05	-0.000244181	-0.000219646	0.00379541	-0.000108164	7.13004e-05	-0.000127792	-7.88846e-05	-0.000718553	0.00574869	-8.71828e-05	3.00579e-05	-6.42223e-06	0.000645976	-0.000137532	-0.000408243	-0.000172496	-0.000261162	-0.000305333	-0.000195954	-0.000473768	-0.00198405	-0.000293277	-0.000643927	-0.00025292	-0.000160652	-9.97638e-05	-0.000131895	-0.000704159	-0.000104403	-0.000421883	0.000690059	0.000295724	-0.00164133	-0.00182381	-2.68611e-05	0.000140443	-0.000136072	-2.16397e-05	-0.000554258	-0.00503276	-2.31208e-05	-0.000922664	-0.000104549	0.00150311
34	3	2	2	-0.000338596	1.7192e-05	-0.000280081	-0.000210029	0.00375903	-0.000120954	8.26747e-05	-0.000344438	-8.76113e-05	-0.0012415	0.00254166	-0.000112111	7.12507e-05	2.59559e-05	-0.000111536	0.000231437	-5.89961e-05	5.18682e-05	0.000155745	-0.000344221	-0.000103751	3.00158e-05	-0.00209795	-0.000124885	-0.00139186	-0.000224839	-7.56796e-05	-2.13131e-05	-0.000156522	-0.00050513	-9.57242e-05	-0.000494644	0.000492069	0.000438205	-0.00135737	-0.00368975	6.99808e-05	0.000241632	0.000343047	-0.000886497	-2.51996e-05	-0.00686669	9.63544e-05	-0.00038896	-0.000117002	0.0049743
34	3	2	3	-0.00195772	-0.00022597	-0.000252329	-0.000426438	0.0196794	2.83526e-05	0.000128995	-0.001135	-0.000133947	-0.000533887	0.0103115	-5.97008e-05	8.17777e-05	1.71605e-05	3.5579e-05	-6.12811e-05	-0.000176996	-6.53066e-05	0.000460953	-0.000155972	0.000187545	-0.000305098	-0.00263657	-0.000312572	-0.000461766	-0.000195922	5.98189e-05	1.28052e-05	0.000384206	-0.000538724	-7.2326e-05	0.000110936	0.000525087	0.000549103	-0.00119918	-0.00202764	-0.000142898	8.09677e-05	0.000421946	-7.18418e-05	0.00045691	-0.00519813	0.000152582	0.000134674	-0.000337263	-0.000616404
35	3	1	1	-0.000321561	-5.09838e-05	0.000112335	-2.06309e-05	-0.000297968	0.000181372	-1.00142e-05	0.000123676	0.000796538	7.30615e-06	0.000227173	-8.11941e-05	-0.000130596	-9.98597e-05	-0.000557839	-0.000340042	-5.20772e-05	-0.000150682	-0.00015161	-0.000304394	-0.000151205	-4.88e-05	0.000217888	-0.000211338	-0.000231421	-0.0001638	-0.000249624	-0.000188912	-0.000105015	-0.00016692	-0.000138317	-0.000259245	-0.00207196	0.000868703	-1.76051e-05	0.000194511	-5.38805e-05	4.99215e-05	-8.32553e-05	8.97672e-05	0.000351275	0.00121323	0.000239056	-6.0728e-05	-7.60521e-05	0.00300831
35	3	1	2	-0.000624	-1.22955e-05	0.00031938	2.11922e-06	-0.000401649	0.00027889	3.22076e-05	6.42665e-05	0.000876061	2.99738e-05	0.000193146	1.92699e-05	-0.000291028	-0.000152818	-0.000145055	-0.00041335	-0.000703586	-0.000179772	-0.000153037	-0.000782689	-8.18278e-06	3.80541e-05	0.000289587	-0.000156483	-0.000314218	-8.91303e-05	-0.000235119	-0.000383943	2.04663e-05	-0.000148827	6.13678e-05	0.000173061	-0.00252995	0.00277324	-0.000383567	-0.00160264	-0.000154799	-1.01826e-05	4.83406e-05	0.00020646	0.00070109	9.43881e-05	0.000430631	-0.000342185	-0.000642527	0.001964
35	3	1	3	-0.00050663	-0.00013197	-7.02501e-05	-0.000123686	-0.000479319	7.64911e-05	-0.000271335	0.000176325	0.00101598	-8.86156e-05	0.000103726	-0.000151484	-0.000372603	-0.000384929	-0.000483058	-0.000501551	-0.000786814	-0.00028898	-0.000296295	-0.000595356	-9.18538e-05	-0.000147173	7.50683e-05	-0.000325216	-0.000565645	-0.000205959	-0.000387538	-0.000326784	-0.000168439	-0.000245603	-0.000333027	-0.000543244	-0.002325	0.00108659	-0.000303137	0.000535739	-0.000224383	-0.000145828	-6.12366e-05	7.078e-05	0.000425368	-0.000120967	0.00019077	-0.000422048	-0.000329945	0.00380576
35	3	2	1	-0.000550118	-1.32329e-05	0.000409303	6.51225e-05	-0.000488801	0.000400438	-9.89176e-05	-8.24178e-05	0.000605041	5.08931e-06	0.000155137	2.55557e-05	-0.000437631	-0.000397266	-0.000642011	-0.000276209	0.00122311	-0.000136006	-0.000199083	-0.000560305	0.000152041	-3.16768e-05	0.000370696	-0.000249738	-0.000377032	-9.0507e-05	-0.000885321	2.21598e-05	-9.88894e-05	-0.000112037	2.88139e-05	-0.000231117	-0.00209986	0.000776181	3.29067e-05	-0.000740157	-0.000122302	-1.36777e-05	-5.56925e-05	0.000152633	0.000311197	0.000197412	0.000187919	-0.000185504	-0.000139746	0.00136061
35	3	2	2	-0.000175147	-1.89873e-05	0.000270601	5.39199e-05	-0.00107767	1.5532e-05	-0.000246083	0.000342812	0.000778199	0.00019849	0.000401346	-3.76214e-05	-0.000331998	-0.00013647	-0.001348	-0.000259186	0.00134937	-0.000134395	-0.000189117	-0.000697468	-0.000129853	-3.75694e-05	0.000387643	-0.00019102	-0.000363787	-7.63171e-05	-0.000318999	-0.00021214	0.000321861	-0.000307651	-0.000114182	-0.000115704	0.00650117	0.00171764	-8.77552e-05	-0.000547724	-3.96278e-05	4.79194e-05	-4.33693e-05	0.000194988	0.00054461	-6.68313e-05	0.000198936	-0.000161416	0.000149951	0.00398586
35	3	2	3	-0.000418111	-4.37605e-05	0.000452419	-9.91853e-05	-0.000321406	2.10238e-05	-4.75133e-05	0.000224659	0.000725114	0.000135345	0.000527457	3.01382e-05	-0.000376415	-5.23237e-05	-0.000793361	-0.000208882	0.00124119	-6.52527e-05	-0.000189879	-0.000263852	-1.60824e-07	3.83494e-05	0.000213645	-6.91459e-05	-0.000328031	-7.5893e-05	-0.000584146	-0.000168336	-0.00023093	-0.00018781	-0.000151414	-0.00090214	-0.00233701	0.00066363	-9.38983e-05	-0.00028216	-3.44037e-05	9.58392e-05	-7.48495e-07	0.000160193	0.000364091	0.00019344	0.000341627	-6.40408e-05	0.000175304	-0.000650949
36	3	1	1	0.000127603	0.00039433	9.92356e-05	-0.000638855	-3.36046e-05	-0.000143933	-3.67652e-05	-0.000248611	-0.000173484	-5.75534e-05	-7.34135e-05	-4.62149e-06	-0.00014075	-8.2933e-05	0.000395266	-1.02715e-05	0.00155437	-7.99524e-05	-0.000320765	0.000148823	6.83277e-05	7.68089e-05	0.000419481	-6.21896e-05	-8.95607e-05	-0.000224546	-0.00067256	-0.000434022	0.00139199	-9.31426e-05	-0.0002334	-0.000129624	0.000215533	1.30711e-05	-7.14985e-05	-0.00249403	-0.000174087	-0.000105755	-8.56737e-05	0.00048821	-9.0816e-05	-0.000389668	-0.000261605	-0.000156587	-0.000203486	-5.49951e-05
36	3	1	2	3.33054e-05	0.000375379	0.00024106	-0.0010399	8.45334e-05	4.66501e-05	-1.63756e-05	-8.57202e-05	-5.76945e-05	7.71239e-05	8.85947e-05	0.000123022	1.50365e-05	8.78199e-05	0.000476822	5.2784e-05	0.00216511	-0.000268069	1.98962e-05	0.00043416	6.63143e-05	0.0001848	0.000318801	-1.46796e-05	-4.15619e-05	-3.24617e-05	-0.000421086	-0.000155701	0.00195927	7.78909e-05	-0.0001182	-6.21078e-06	0.000592207	6.95921e-05	6.42653e-05	-0.00143171	-4.03916e-05	4.80799e-05	-5.2517e-05	0.000773791	4.48467e-05	-0.00138322	-0.00011396	9.19599e-05	-4.53895e-05	0.000220983
36	3	1	3	-0.000103454	0.000235771	6.55303e-05	-0.00117434	4.72557e-06	-0.000135297	-2.89352e-05	-0.000432005	-0.00013218	-4.35232e-05	-4.12401e-05	4.25687e-05	-0.00010291	1.27382e-06	0.000354409	-0.000176954	0.00214237	-0.000347273	-0.000160142	8.52494e-05	-5.10699e-05	0.000193719	-6.69901e-05	4.76339e-05	9.59737e-05	-1.00578e-05	-0.00056792	-0.000135371	0.00153541	-0.000319008	-0.000260986	-0.000265029	0.000653202	-8.92621e-05	-3.40819e-05	-0.00218851	-8.64262e-05	-2.74443e-05	-0.000184887	0.000815139	-4.40104e-05	-0.000982277	-0.000151653	-9.99927e-05	-0.000169452	4.05452e-05
36	3	2	1	0.000160994	0.000184691	0.000215037	-0.00106059	3.45416e-05	-0.000167187	-7.16091e-05	-0.000257538	-4.64998e-05	-1.93693e-05	-7.50494e-05	0.000130216	8.06379e-05	8.71363e-05	0.000468732	-3.70173e-05	0.00210061	-0.000102783	0.000621832	0.000344425	0.000202261	0.000476504	0.000502112	0.000213544	0.000438458	-0.000123862	-0.000502186	-0.000280669	0.00165397	4.2712e-05	-0.000147132	-0.000125597	0.000914624	9.02173e-05	9.68777e-05	-0.00218563	-8.31511e-05	-0.000117034	-9.18262e-05	0.0020272	4.48191e-05	-0.00193485	-0.00016159	-0.000274184	8.38576e-05	-0.000103484
36	3	2	2	0.000316234	0.00031195	0.000215969	-0.000495675	-4.38786e-05	0.000509064	0.000421792	-6.12615e-05	-8.27842e-05	0.000199348	0.000227699	0.000182197	-5.49881e-05	0.000140778	0.000598565	7.09221e-05	0.00268131	-0.000182098	-0.00108705	0.000290129	0.000208797	0.000382691	0.000544357	9.14983e-05	0.000111908	0.000183448	-0.00138154	-0.000121732	0.000961951	7.70523e-05	9.934e-05	-6.10575e-05	0.000273007	-0.000289619	-0.000150209	-0.00163268	5.02358e-05	0.000254146	7.92789e-05	0.000654597	-0.000104597	-0.000996433	-0.000158848	0.000209412	-0.000127969	-8.37229e-06
36	3	2	3	0.000161947	0.000422333	0.0002773	-0.000751173	0.000102075	5.64277e-06	-2.24218e-05	0.000214062	-5.81213e-05	8.99681e-05	9.40315e-05	0.000183097	6.91913e-05	0.000170188	0.000523001	0.000141981	0.00163265	-6.18241e-05	0.000327943	0.000442269	0.000197713	0.000294722	0.000272032	2.11602e-05	0.000134802	1.36586e-05	-0.000792991	-0.000242359	0.00115366	0.000228141	-6.33094e-05	-0.000151721	0.00102661	0.00202798	0.000443677	-0.00140361	0.000154415	0.00019856	-6.34319e-05	0.000267355	0.000143039	-0.000638869	-0.00012794	-0.000413165	-9.26329e-06	0.000320634
37	3	1	1	-0.000132936	-0.000414939	-4.29322e-05	-0.031821	0.000169926	6.68942e-05	0.000293798	0.00033732	1.046e-06	0.000130843	6.26633e-05	7.06983e-05	0.000171104	6.93882e-05	-0.000525797	-0.000581846	0.00109528	-0.000306939	-0.00039393	-0.000107442	-0.000119779	8.92075e-05	7.10687e-07	2.80321e-06	-0.000166112	-0.000442994	-0.00018738	-0.000191038	1.5728e-05	-0.000538621	-0.00020085	0.000248827	0.000125734	-0.000196425	0.000303006	0.00236898	0.000326244	-8.96629e-05	1.57979e-05	0.00038554	-0.000261548	0.00235379	-0.000156991	-0.000240346	9.67546e-05	-0.000926414
37	3	1	2	-0.000273925	6.1926e-05	1.93993e-05	-0.00284321	0.000978809	0.000193561	0.000633602	0.000514835	3.97783e-05	0.000267299	0.000708282	0.000154119	0.000407258	0.00022582	-0.000347124	-0.000406129	0.000339034	4.21331e-05	-0.00019815	0.00051701	0.000874303	0.000262052	0.000141306	0.000314959	0.000489985	7.05991e-05	2.67199e-05	6.37148e-07	-0.000415304	-0.00050007	-0.000185115	0.000468927	0.000593892	-6.82265e-05	0.000848971	0.00103553	0.00100726	-0.000412944	0.00113945	0.000126157	0.000325571	0.00240635	5.66363e-05	0.000526194	0.000456467	-0.00112472
37	3	1	3	-0.000632707	-0.000281043	-9.76469e-05	-0.00847997	8.42694e-05	-8.06963e-05	-3.76352e-05	0.000412839	-0.000119478	0.000149686	0.000500539	9.61497e-05	0.00032396	0.000160102	-9.97515e-05	-0.000713565	0.000721094	-0.000215565	-0.000139681	0.000164761	0.000181408	0.000164817	3.17138e-05	0.000162579	9.92281e-06	-6.80628e-05	3.54693e-05	-0.000140038	-0.000608764	-0.00126562	-0.000329382	0.00026564	0.000186075	-0.000509359	0.000456937	0.00239032	0.000793729	3.99341e-05	0.000356131	0.000402653	-2.76783e-05	0.00282356	0.000151755	-0.000262758	0.000241073	-0.00143202
37	3	2	1	0.000151427	-0.000128628	0.000156435	-0.0147121	0.000166791	2.99871e-06	-6.96522e-05	0.000267119	-5.84156e-05	-1.76492e-05	0.0002684	5.17164e-05	4.58342e-05	5.80355e-05	1.43123e-05	-0.000423289	0.000987054	0.0001336	-0.000356425	0.000347565	1.1386e-05	0.000126813	9.14509e-05	0.000127657	7.25757e-05	-0.000192804	-0.000165182	-1.46258e-05	-0.000663512	-0.00109302	-0.000178292	0.000278918	0.000138983	-0.000581237	0.00025259	0.00232061	0.000307192	9.10346e-05	0.000654757	-9.60191e-06	-7.39188e-05	0.00360016	0.000255438	-3.54728e-05	0.000588328	-0.000833614
37	3	2	2	-0.000312393	-0.000264968	-3.88433e-05	-0.024339	6.35679e-05	-0.000124694	-0.000230369	0.000281222	-0.000205918	2.12712e-05	0.000211794	-8.71803e-05	3.50557e-06	1.64394e-05	-0.000131548	-0.000192367	0.00197398	0.000112556	-0.00121634	0.00107281	-0.000258064	0.00020743	-3.00147e-05	0.000312805	-0.00035144	-0.000545022	-0.000218793	-0.000175175	-0.000849511	-0.000799963	-0.000382627	5.11717e-05	1.64045e-05	-0.000209335	0.000167076	0.0010835	0.000272726	9.80096e-06	0.000698455	-0.000183367	-0.000210467	0.00366911	-0.000382213	-0.000430133	0.000631628	-0.00157135
37	3	2	3	-0.000401372	1.93596e-05	0.000145583	-0.0074214	0.000278158	4.73001e-05	-5.54666e-05	0.00032314	3.8664e-05	1.43877e-06	0.000366869	0.000244137	0.00021103	-3.77558e-05	0.000250504	-0.000197121	0.00054689	-0.00035924	-0.000217506	0.000343755	0.000166459	0.00010939	0.000201862	0.00062656	0.000780813	0.000411427	-0.000298673	8.46237e-05	-0.0010284	-0.000733446	-0.000237748	-3.4569e-05	-0.000128978	-1.32501e-05	0.000114179	0.000859906	0.000599582	6.37471e-07	0.00121158	-0.000278511	0.000194714	0.00331714	0.000247616	2.05851e-05	-0.000154194	0.000264359
38	3	1	1	-5.49049e-05	0.000833908	0.000104266	0.000651121	-0.000214253	0.000511981	-7.50381e-05	-1.86326e-05	0.00053719	0.000322093	0.000270145	-0.000200735	9.89374e-06	-0.000246846	8.01484e-05	-0.000275683	-0.00286666	6.08199e-05	-4.40735e-05	7.71563e-05	0.000220819	0.000397315	0.000807552	0.000324861	0.000221697	5.11176e-05	-0.000163556	-0.000147869	-0.000162416	0.00300291	-0.000133736	-0.000270257	0.000337725	0.000162262	0.000236215	0.00421159	-0.000199642	0.000167205	-0.000232394	0.000175291	3.87212e-05	0.00316105	0.000155048	-0.000376699	4.83756e-05	-0.000280638
38	3	1	2	8.82245e-05	0.000787381	1.01836e-05	0.00071795	-3.82321e-05	0.00123681	-0.00010726	-2.73901e-05	0.000498001	0.000374152	0.000348292	-0.00018134	4.89104e-05	-0.000132933	0.00016634	-5.9647e-05	-0.00372579	0.000122958	-0.000134053	-4.99905e-05	0.000426042	0.000453433	0.00129275	0.00029984	0.000153332	-7.5495e-06	-9.65612e-05	-5.84724e-05	0.000784888	0.0024821	2.23685e-05	0.000771267	0.000232494	1.92119e-05	0.000200856	0.00200135	-9.87828e-05	0.000288542	-0.000107248	8.26809e-05	5.54011e-05	0.00298143	-1.8658e-05	0.000339107	0.000337401	-5.95361e-05
38	3	1	3	8.20841e-05	0.000798163	1.14433e-05	0.000514636	-0.000168795	0.00104761	-8.94911e-05	3.02102e-05	0.000489904	0.000409752	0.000527266	-0.000190334	-2.10383e-05	-0.000194214	0.000197369	-0.000286658	-0.00277879	0.000222271	-9.75582e-05	0.000224923	0.00027715	0.000650111	0.00133797	0.000462639	0.000344977	0.000193072	-0.000170621	4.19559e-05	0.00057414	0.00235759	0.000154143	0.000766267	0.000463814	0.000119295	0.00042129	0.001728	-4.59616e-05	0.000381327	7.43275e-05	0.000241424	0.000142035	0.00404093	9.86215e-05	0.000514529	0.000286078	-0.000250839
38	3	2	1	0.000453959	0.00092353	8.30473e-05	0.000441543	-4.44229e-05	0.000527898	-0.000114269	6.62481e-05	0.000353652	0.000308645	0.000381785	-0.000319403	-0.000123585	-0.000297983	-8.28153e-05	-0.000152367	-0.003385	7.41773e-05	7.94547e-06	-3.11463e-06	0.00024514	0.000538283	0.00102575	0.000287396	0.000267591	-7.39175e-07	-0.000186075	-6.65164e-06	1.89811e-05	0.00291478	0.000235255	0.000812428	0.000387426	0.000128473	0.000327248	0.00174713	-0.000111581	0.000398389	-0.00029036	0.000194247	0.000160662	0.00370246	0.000106644	0.000236665	2.3064e-05	-2.80636e-07
38	3	2	2	0.000711239	0.00047191	-0.000148487	0.000229719	-6.52196e-05	0.000672817	-0.000134425	-0.000229839	0.00020177	0.00019856	0.000225947	-0.000437166	8.72532e-05	-0.000480805	-0.0001755	-0.000419995	-0.00399169	-4.37817e-05	-0.000202406	-0.00020062	0.000297163	0.000310874	0.000929166	0.000138484	6.53062e-05	-0.000216902	1.33716e-05	-0.000127203	-1.46261e-05	0.00250203	-2.25428e-05	-0.000165943	0.000329616	0.000213421	-2.72886e-05	0.00383353	-2.02736e-05	0.000400546	-0.000571101	5.76613e-05	-6.99682e-05	0.0027348	-8.40921e-05	0.00026977	2.1276e-05	-0.000497183
38	3	2	3	0.000327461	0.000581502	-5.33911e-05	8.51357e-06	-0.000156491	0.000709176	-0.000155577	-0.000178197	0.000234309	0.000169493	0.000192289	-0.000434536	0.000163428	-0.000334713	-0.000220545	-0.000278415	-0.00224584	7.75841e-05	-2.16504e-05	8.83859e-05	0.000463309	0.000421398	0.000913139	0.000343398	0.000111254	-3.69633e-05	-9.95662e-05	-6.74937e-05	-0.000157461	0.00276356	0.000161574	-0.000106485	0.000243677	0.000162783	6.27101e-05	0.00416557	6.40002e-05	0.000488694	-0.000227458	0.000205295	-0.00108899	0.00320834	0.0001499	0.000233037	0.000231028	-0.00104993
39	3	1	1	8.25113e-05	1.97385e-05	-0.000146389	2.09076e-05	0.000175958	0.00133899	-0.000446446	-5.42933e-05	0.00109062	-9.42513e-05	-0.000121302	-0.000115105	3.67082e-05	2.76172e-06	0.000591597	1.29325e-05	0.000532367	0.000105376	4.15153e-05	-0.000116382	-0.000100805	2.95435e-05	-0.00196027	-1.47778e-05	6.35261e-05	-5.97782e-05	1.89193e-05	1.19241e-05	0.000928813	3.7743e-05	2.95437e-05	2.25758e-05	-2.4183e-05	0.00294358	9.94027e-05	-0.0012247	-0.00257702	0.000450678	5.45945e-05	-1.90043e-05	-3.27572e-05	0.00129536	0.000703988	0.000405812	0.00207863	-0.0027435
39	3	1	2	8.05413e-05	7.10517e-05	0.000132457	5.92766e-06	0.000322315	0.00186863	-0.00107316	0.00109739	0.00194736	-5.71224e-05	-7.2936e-05	0.000494987	-0.000197019	-6.19e-05	0.000168112	1.61483e-05	0.000237804	3.57593e-05	4.2959e-05	-0.000140315	-0.000125375	-6.73754e-05	-0.00113687	-0.000112969	-2.66969e-05	-0.000149055	-1.22334e-05	-7.60846e-05	0.000953124	1.78441e-07	-8.38388e-05	1.75888e-06	0.000161951	-0.00108851	-9.1529e-06	-0.00249567	-0.00314748	0.000883708	1.64387e-05	2.50477e-05	1.93298e-05	0.00144524	0.000734354	0.000362831	-0.000191497	-0.00328758
39	3	1	3	0.00022181	0.000189993	-0.000424069	6.19516e-06	0.00029831	0.00152544	-0.000937858	0.00148097	0.00175158	-7.87229e-05	-0.000110508	0.00107256	-3.70221e-05	0.000139815	0.000310682	4.7248e-05	0.000555144	6.9562e-05	-1.83229e-05	-0.000138241	-0.000188465	-2.47174e-05	-0.000698342	-5.76437e-05	-1.15026e-05	-0.00015235	-0.000105174	-4.67045e-05	0.000403115	7.75863e-05	-2.84201e-05	7.29732e-05	0.000150201	-0.000721639	-0.00018526	-0.00104376	-0.0040221	0.00101379	0.000167903	7.74919e-05	9.21439e-05	0.00229215	0.00119642	0.000297513	0.000195455	-0.00248963
39	3	2	1	0.000351887	0.00010398	0.000185557	5.48459e-06	0.000371207	0.00205217	-0.00164592	0.000701447	0.00106143	-7.24247e-05	-0.000160361	0.000471764	3.40204e-07	-8.48801e-05	0.000313599	9.69221e-05	-0.000349592	0.000151692	2.65374e-05	-0.000192793	-0.000126981	-1.03795e-05	-0.00113449	-6.59932e-05	-2.74293e-05	-0.000185498	-4.73026e-05	-9.17279e-05	0.000690924	9.99645e-05	-1.11938e-05	4.06014e-05	5.79718e-05	0.00192723	1.50838e-05	-0.00121061	-0.002909	0.000666738	2.16788e-05	1.37919e-05	-2.2207e-05	3.77223e-05	0.000496457	7.66048e-05	-0.000585371	-0.0037928
39	3	2	2	0.000116401	0.000147107	5.66613e-05	2.38157e-05	0.000193223	0.00158972	-0.000685422	0.00157229	0.00156205	3.71733e-05	7.2752e-05	0.00057709	1.29989e-05	-1.14322e-05	0.000628359	0.00012247	0.000245286	0.000194844	-5.55475e-05	-9.1814e-05	2.43454e-06	8.80125e-05	-0.00103723	-3.63796e-05	0.000137499	-0.000193898	0.000147865	1.06861e-05	0.00122391	0.000183688	0.00013823	0.000167419	0.000282999	-0.00212482	0.00022009	-0.000518697	-0.00297904	0.000358994	6.04586e-05	1.73307e-05	8.47271e-05	0.000426396	0.00039796	0.000222508	0.00131335	-0.00243899
39	3	2	3	0.000214294	0.000136132	-0.000253641	-0.000121575	0.000484988	0.00173551	-0.00178223	0.00168985	0.00171329	-4.83981e-05	-0.000101617	-4.13409e-05	0.000172723	3.48578e-05	0.000502349	0.00035338	0.000482853	0.000380252	0.000184863	-1.25644e-05	-5.80445e-05	1.21894e-05	-0.000983776	0.000320873	0.000236793	0.000101838	0.00020365	0.000113471	0.00125304	0.000301116	0.00014007	0.000250495	-9.21225e-05	-0.000251227	0.000620425	-0.00176248	-0.00304035	0.00119788	0.000369176	0.00019369	8.35803e-05	0.00121455	0.000917825	0.000222286	0.000585212	-0.00122075
40	3	1	1	0.000247461	8.17523e-05	0.000198774	0.0020028	-0.00288877	-0.000295556	-0.000619089	0.00172113	0.00187054	0.00292685	0.00222128	0.000179688	0.000417413	0.000166449	0.000826192	0.000652725	-0.000236446	0.000101799	0.000154412	0.000171236	0.000294456	0.00191147	0.00020851	-3.48093e-05	-0.000789037	-3.33013e-05	-0.000131027	-0.000252402	0.000782473	-0.000353569	0.000665836	0.00241446	-0.00057506	-3.53831e-05	-0.000295328	-0.00114796	-0.000189832	0.00170674	8.10324e-05	-0.00201538	0.00151974	-0.00155975	-0.000253354	-0.000125393	0.000203622	0.00188246
40	3	1	2	0.000691853	0.00123152	0.00166625	0.00304882	0.00309718	-0.000176594	-0.00202997	0.00226497	0.0020927	0.00342881	0.00328994	6.12298e-06	0.000386018	0.000530251	0.000326812	-0.000212683	-0.000128459	-8.956e-05	0.000218515	0.000230594	6.35129e-05	0.00204493	0.000564935	9.73435e-05	-0.000330533	0.000219556	0.000144246	-0.000389341	0.000166463	-0.00104424	0.00143507	0.00148015	-0.00106159	-0.000728011	-0.000321848	-0.000623015	0.00148202	0.00130558	0.000199349	-0.00248937	-0.0151756	-0.00267513	-7.93433e-06	0.000573038	-0.000342255	0.00280555
40	3	1	3	0.00038118	0.00109892	0.00316672	0.00268423	0.00249802	0.000100773	-0.000691766	0.000797599	0.00137873	0.00199495	0.00261184	0.000932878	0.000648573	0.00208148	-0.000133194	-0.000920435	-0.000968425	-0.00055893	-1.74745e-05	-2.81147e-05	-3.9411e-05	0.00082796	-0.000209856	-0.000520581	0.000228183	-0.000311913	-0.000481165	-0.000498376	6.55984e-05	-0.00049088	0.000691914	0.000792907	-0.00102826	-0.00275201	-0.000121235	-0.000711402	2.90804e-05	0.00126853	-0.000576057	-0.00387449	-0.00415115	-0.00221715	-0.00052141	0.000726185	-0.00193712	0.00621077
40	3	2	1	0.000569498	0.00103071	0.000872026	0.00243012	-0.000460117	-2.76195e-05	-0.000582207	0.000560094	0.00095654	0.00130974	0.0020713	-0.000331628	-1.72611e-05	0.000168497	8.35389e-05	-0.000154958	-0.00068365	-0.000401836	0.00037257	0.00040797	0.000299357	0.00065799	-0.000156061	6.61666e-05	-0.000931255	0.000330146	0.000201674	-0.000201542	0.000147251	-0.00103134	0.000424578	0.00165188	-0.000236897	0.000318995	-3.69279e-06	0.000116328	0.000318302	0.0013811	7.9173e-05	-0.00228168	0.00179128	-0.00283317	0.000223858	0.000358361	-0.000152527	0.00240982
40	3	2	2	-0.00015629	-0.000177007	0.000493792	0.00328784	-0.00453297	-0.000515244	-0.00134652	0.000545704	0.000133626	0.000754001	0.00193537	0.000772253	0.000309506	0.00121235	0.000684556	0.000152459	-0.000162641	0.000999606	0.000523628	-0.000200679	-0.000260533	0.0010935	-0.00016122	-0.000193298	-0.000677	-2.59561e-06	8.43849e-05	-0.000538766	-0.000244473	-0.000252024	0.000382154	0.00803681	-0.000712035	0.00134268	-0.000253103	-0.000193722	0.000195528	0.000994576	0.000343568	-0.00228272	0.00273762	-0.00207091	-0.000100782	0.000246009	-0.00118579	0.00277336
40	3	2	3	-3.84045e-05	0.000513985	0.000790907	0.00262137	-0.00256303	-4.30301e-05	0.000414107	0.000631288	0.000547788	0.00116174	0.00160211	0.000447266	-0.00025834	0.000671613	0.00129697	0.00135134	-0.00020571	0.000410521	-0.000583291	0.000388747	0.000299361	0.00205102	0.000810049	-0.000346637	2.50388e-05	-4.07257e-05	-0.000468772	-0.000803708	0.000337561	-0.000121653	0.000721865	0.00132705	-0.000520808	0.000555354	-0.000247834	0.00060158	-0.000741264	0.000460945	0.000375161	0.00139561	0.00366455	-0.00214089	-0.000150286	0.000235281	-0.00083683	-0.00105156
41	3	1	1	0.000144159	0.000220078	0.000166261	-0.000315985	-0.00235113	0.000636106	-0.000140048	-0.000290788	0.000240335	-8.59304e-05	6.52316e-05	9.85505e-05	-6.81816e-05	-3.82848e-05	-0.000225789	-0.00587917	-0.000499449	-0.000192437	-0.000208266	0.000200973	0.00110311	-0.00048431	-0.000471958	-0.000406673	-0.000229046	0.000299855	0.00146429	0.000248457	7.92185e-06	-0.000142518	-0.000144537	-0.000106464	-6.28832e-05	-0.000207762	-0.000115576	-7.39803e-05	-0.000142246	-7.93455e-05	-0.000166096	-0.000135399	-0.000321996	-0.000346402	-0.000703082	-0.000454774	-0.00022628	-6.13864e-05
41	3	1	2	-8.35445e-05	0.00036363	0.000279669	-0.000159066	0.00335533	0.00341285	6.67387e-05	-0.000616126	0.000332638	-0.000173254	4.99846e-05	0.000423903	-0.000324755	0.000169193	0.000147983	-0.00270006	0.000213463	-0.000413749	-0.000464868	-0.000438345	-0.00458779	-0.000268713	-0.000376488	0.000241717	-0.000120081	0.000768686	0.0011489	0.000803707	-5.41194e-05	-8.29932e-05	-0.000115363	5.48678e-06	-2.41951e-05	0.000198257	-5.99818e-05	0.000319324	-7.70621e-05	-9.24024e-05	-0.00040809	-0.000197983	-0.000397415	0.000264896	-0.00134707	-0.000941151	0.0010365	-0.0023966
41	3	1	3	0.000284091	0.000411144	0.00019492	0.000160237	0.000824875	0.00390015	0.000270632	-0.000524009	0.000207058	-7.35205e-05	-0.000338886	0.000381052	3.8991e-05	-3.62616e-05	-5.97374e-05	-0.00493908	-0.000513646	-0.000344278	-0.000365879	0.00061297	0.000919801	6.635e-05	-0.000378043	-0.000180491	-6.23204e-05	0.000584148	0.00137591	0.000485029	-1.81586e-05	-0.000134951	-5.11966e-05	-0.000115158	-0.000112219	-0.0004326	-0.000363034	0.0017368	-0.000197924	-7.60714e-05	-0.000249	-0.000234618	-0.000477463	0.0019068	-0.00290372	-0.00216263	0.00762058	-0.000106957
41	3	2	1	2.49866e-05	0.000366078	2.35246e-05	-0.000540093	-0.00019538	0.00161291	0.000149053	-0.000211339	0.000398814	6.48065e-05	0.000105222	0.000116209	-4.18188e-05	6.27184e-05	7.39214e-05	-0.00356093	-0.000438674	-0.000287718	-5.24849e-05	0.00042973	-0.00165536	0.00131597	0.000885319	-0.000108654	0.000355578	0.00113932	0.000907125	0.000395763	-6.43458e-05	-5.72833e-05	0.000127722	-0.000218113	-5.8434e-06	-0.000157531	-0.000159534	-0.00106027	-0.000136863	-3.65059e-05	-6.26211e-05	-0.000388765	-0.000172314	-0.00106111	-0.000948745	-0.0014791	0.00332016	-0.00241786
41	3	2	2	-0.000140424	0.000465743	0.000210198	-0.00020408	-0.00106419	0.00122065	6.02774e-05	-0.000498024	6.23325e-05	-0.000262369	-0.000607274	0.00019736	0.000301308	5.03818e-05	-0.00050001	-0.00201604	0.00111795	-4.99912e-05	2.91858e-05	0.000262335	-0.0114233	-0.00033236	0.000210091	-0.000305613	-0.000268356	0.00031898	0.00330824	0.000219281	-5.59939e-05	0.000142617	-0.000187634	7.64405e-05	-0.000121138	5.64114e-05	-0.000378541	0.000906045	-0.000309044	-8.17524e-05	-7.46578e-05	-4.58327e-05	-0.000137426	-0.000583319	-0.00120294	-0.00070158	-9.55969e-05	-0.000661333
41	3	2	3	0.000983478	0.000305825	0.000208059	-0.000266264	-0.00132805	0.00143298	-0.00052527	8.10191e-05	0.00125396	0.000447585	0.000431318	0.000234606	-0.000113465	0.00024094	-0.000398879	-0.00374791	0.000234579	-0.000177936	-0.000874315	-0.000191887	0.00824406	-0.000191778	-0.00035893	-5.18309e-05	-0.000190197	0.0012461	-0.0013952	0.000974077	5.16219e-05	-0.000152804	-1.50409e-05	-0.000102958	0.000125554	-0.000600325	5.21524e-06	-0.000691955	-1.28742e-05	1.12362e-05	-0.000459964	-5.75824e-05	-0.000561633	-0.000550921	-0.000336876	9.43257e-05	0.0027475	-0.00186478
42	3	1	1	0.000352342	-0.00017712	1.36247e-05	-0.00025479	-0.000152575	-8.80812e-05	-9.43192e-05	-8.668e-05	-0.000220416	-0.000287296	3.67037e-05	-0.000491619	0.000425451	-0.000237369	-0.000590587	-9.78675e-05	-0.000853504	-8.57777e-05	0.000577376	-0.000116283	-9.96471e-05	-6.58951e-05	-0.000475855	-0.000401702	-8.03824e-05	-0.000272985	-0.000345549	-0.000325061	0.000315201	-0.000456962	-0.000217637	-0.000149543	-9.29677e-05	3.75024e-07	-4.59724e-05	-0.00324283	-0.000251823	-3.66585e-05	-0.000591923	-0.000104761	-0.000312831	0.00340124	0.000461578	0.000297206	-8.93339e-05	-0.000354493
42	3	1	2	0.000222317	-0.000275088	2.90218e-05	-0.000263521	-0.000234612	-4.65445e-05	-3.31562e-05	-0.000106306	-0.000317973	-0.000409131	2.9389e-05	-0.000314205	0.000292159	-0.000294529	-0.000654563	-0.000103133	1.40635e-06	-0.000130178	0.000847653	2.56216e-05	0.00029965	-0.000140738	-0.00011061	-0.000591504	1.11457e-05	-0.000636545	-0.000747996	-0.000631048	7.10088e-05	-0.000446711	-0.000289476	-0.000812283	-0.000254733	-0.00014799	-0.000291601	-0.00254618	-0.000250261	3.13728e-05	-0.00107389	-0.000547088	-0.000503706	0.00284257	0.00193365	0.00128247	-0.000200926	-0.000709926
42	3	1	3	0.000222674	-0.000160226	0.000206399	-0.000113221	-0.000284825	3.72412e-05	-9.9901e-05	-4.21422e-05	-0.000106165	-0.000267214	-6.92125e-06	-0.00031752	9.22204e-05	-0.000187244	-0.000476428	5.25791e-05	-0.000558072	-5.98736e-05	0.000703828	-4.72775e-05	0.000302353	-7.40556e-06	-0.00040737	-0.00049843	-3.30599e-05	-0.000391923	-0.000669135	-0.000528466	0.000438505	-0.000254561	-0.000270936	-0.000926058	-0.000234861	-4.82579e-05	-0.000117246	-0.00206548	-0.000321025	-3.37222e-05	-0.000485281	0.000285479	-0.000241014	0.00223347	0.00106243	0.000799275	-0.00014832	-0.000969112
42	3	2	1	0.000204922	-0.000144586	0.000227853	-0.000122194	-0.000219291	-1.10626e-05	-6.85054e-05	-5.59039e-05	-0.000143547	-0.000226036	0.000111177	-0.000348616	-0.000305348	-0.000200112	-0.000235549	9.82374e-05	-0.00128428	1.95703e-05	0.00060642	-0.000143585	6.27858e-05	-0.000107466	-0.000369991	-0.000262389	6.0862e-05	-0.000253721	-0.000619491	-0.000307019	0.000682684	-0.000515707	-0.000292355	-0.000961314	-9.48808e-05	-8.55314e-05	-8.82444e-05	-0.00232427	-0.000135431	2.2765e-05	-0.000463286	-1.22183e-05	-0.000337602	0.00151213	0.00102278	0.000629555	-0.00016937	-0.00076145
42	3	2	2	0.000187812	-9.22859e-05	3.94988e-05	-0.000241141	-0.000178279	-3.36043e-05	-7.00334e-05	-0.000164275	-0.000239882	-0.000345753	-5.11709e-05	-0.000435933	-0.000218761	-0.000176982	-0.000524643	-5.16757e-05	-0.00107409	-9.26989e-05	0.000499458	-0.000152555	1.67253e-05	-8.99529e-05	-0.000489828	-0.000363136	-0.000144448	-0.000402096	-0.000633294	-0.000553915	0.000692797	-0.000454111	-0.000173233	-0.000424485	-0.000214188	-0.000115814	-0.000284635	-0.00211146	-0.000182366	1.00854e-05	-0.000668681	0.000188009	-0.000482859	0.00222017	0.0011437	0.000606256	-0.000218887	-0.000453765
42	3	2	3	8.08382e-05	-0.000214339	6.16375e-05	-7.91263e-05	-5.75435e-05	0.00016247	7.47626e-05	-7.20013e-05	-0.000161563	-0.000176499	0.000162647	-0.000338707	-0.000401999	-0.000138901	-0.00020711	0.000221319	-0.000228879	0.000161586	0.000960081	-0.000134496	-0.000296644	3.33999e-05	0.000228568	6.7791e-06	0.000139703	-1.70896e-06	-0.000269727	7.35869e-05	0.000258796	-0.000163699	-5.78295e-05	-0.000326807	-0.0001041	3.70298e-05	-0.000132444	-0.0012256	-0.000156524	0.000127229	-0.000360704	-0.000315799	-0.000471557	0.00115929	0.000541575	0.000580038	2.92896e-05	-0.000643079
43	3	1	1	-5.30024e-05	-1.81003e-05	2.20296e-06	-0.000280086	-1.82937e-05	4.21244e-06	-1.24179e-05	-0.000141405	4.19851e-05	-8.46441e-05	7.15203e-05	3.61683e-05	0.000185991	0.000105426	-0.000184633	-9.04957e-05	0.00160213	-4.11941e-05	3.13427e-05	-0.000109614	-0.000162825	0.000171449	0.000171618	-3.07343e-05	-8.0447e-05	9.43098e-05	1.59734e-05	-2.60804e-05	-5.76804e-05	3.54258e-05	-0.000143602	2.10572e-05	5.40149e-05	0.000392827	4.37888e-05	0.000204947	0.000113969	1.68929e-05	9.97151e-05	0.000194969	3.85031e-05	0.000659068	4.22261e-05	0.000130849	0.00040801	-0.000181537
43	3	1	2	5.61514e-05	-5.29841e-07	3.99057e-06	-0.000249842	6.20676e-05	3.74511e-05	9.60657e-05	-0.000130389	0.000129425	8.85364e-05	0.000244454	7.55531e-05	0.000658773	0.000203526	-0.000113497	3.4598e-05	0.00152372	2.28726e-05	0.000175798	-0.000101913	-0.000151347	0.000395387	0.000441458	0.000148769	8.52547e-05	0.000210388	0.000102214	0.000128069	3.8159e-06	7.59476e-05	-0.000163111	1.96494e-05	0.000108882	0.000491409	0.000164784	-8.09729e-05	0.000271117	0.000182477	0.000209873	0.000298387	0.000126716	-0.00107953	0.000120345	0.000211307	0.000500604	-0.000166691
43	3	1	3	6.09101e-05	-9.57973e-06	-9.45117e-05	-0.000196482	3.9038e-05	-8.41676e-06	-0.000116816	-0.00014987	-1.93507e-05	2.35695e-06	0.000125926	-8.76481e-05	0.00016338	0.000144072	-0.000115985	7.84161e-05	0.000765308	3.53415e-05	-0.000107826	-0.000133761	-0.000182711	0.000133627	2.69356e-05	7.03012e-05	0.000111439	3.31688e-05	3.85579e-05	-4.96435e-05	-2.79244e-05	-5.0923e-05	-0.000122964	-2.91569e-05	4.22792e-05	0.000287718	-3.59432e-05	-0.000306684	3.55591e-05	-5.55901e-05	0.00014808	0.000142508	8.49784e-05	0.000216706	2.54126e-05	0.000131737	0.000118306	8.25516e-05
43	3	2	1	4.09667e-05	2.4909e-05	-1.92693e-05	-0.000215463	5.02463e-05	4.96122e-05	-0.000215801	-0.000131923	5.53407e-05	6.41039e-05	0.000205954	-3.30836e-05	0.000712279	0.000398415	-6.44393e-05	0.00017136	0.000648198	2.02678e-05	0.000138285	-7.17803e-05	-0.00012029	0.000203753	0.000319502	0.000163261	0.000213376	0.000230078	0.00014424	8.7898e-05	1.70967e-05	1.67079e-05	-7.06778e-05	3.0953e-05	0.000125297	0.000629633	0.000105289	0.000341142	0.000326947	2.80067e-05	0.000311329	0.000298759	0.000197515	4.5344e-05	0.000209043	0.000448683	0.000421209	0.000227827
43	3	2	2	0.00010131	8.03322e-05	3.80341e-05	-0.000252541	0.000108043	5.09326e-05	0.000236908	2.42435e-05	0.000102557	9.23044e-05	0.000117097	9.81606e-05	0.000153801	0.000216504	-0.00010322	0.000144387	0.00116371	0.000128837	-3.06636e-05	7.21422e-05	-3.15035e-05	0.000427901	0.000377373	0.000191551	0.00015482	0.000234217	0.000292177	5.04697e-05	1.20614e-05	9.72835e-05	5.55947e-05	5.77996e-05	0.000160472	0.000532386	0.000109356	-0.000678522	0.000133885	3.75443e-06	0.000360105	0.00033062	5.85494e-05	-0.00105469	0.000130028	-8.5983e-05	0.000342273	2.05775e-05
43	3	2	3	5.29093e-05	-5.90914e-05	-7.20476e-05	-0.000364562	0.00016512	9.33535e-05	0.000160515	-0.000211733	5.70894e-05	0.000289645	0.000417369	-3.02385e-05	0.000757337	0.00019502	-1.60183e-05	4.31055e-06	0.000771666	-0.000239085	0.000201604	-0.000347763	-0.000227915	4.46622e-05	0.000243521	0.000196768	0.000213699	-0.000113475	0.000145258	9.28903e-05	-0.000149262	-8.23121e-05	-0.000200211	-0.00013364	2.83478e-05	0.000225826	0.000152986	0.000348443	0.000232613	0.000227795	9.46818e-05	5.06728e-05	0.000177877	-0.000191168	0.000101849	0.000491267	0.000340448	4.02912e-05
44	3	1	1	0.000619873	-8.68264e-05	0.000503423	0.00040868	-0.000671858	-0.00082776	-0.000955382	6.05483e-06	0.000446072	-8.73803e-05	-0.000818248	-0.000239722	-3.07974e-07	-0.000421136	0.000290264	-0.000522189	0.0008903	-0.000217587	0.000919196	0.00108618	0.00335304	-0.00022614	0.000172362	-6.68777e-05	9.57149e-05	-9.826e-05	-0.0189808	-8.11696e-05	-0.00148741	-0.000819012	0.000129961	3.46825e-05	0.0001406	-1.99664e-05	-9.59137e-05	0.00099494	-0.000397534	-0.000447028	4.62668e-05	0.000358453	0.00022105	0.00273441	0.000456652	-0.000145784	0.00109634	0.00132919
44	3	1	2	0.000479947	-0.000570908	0.000346105	0.000420765	-0.000458171	-0.000392599	-0.000587852	0.000140401	0.000668369	-3.66918e-05	-0.000320765	-6.13416e-05	-0.000158296	-0.000244069	0.000543039	-0.000358752	0.00169501	0.00012848	0.000615618	0.000642152	0.00100706	0.000111085	0.000507101	0.000368326	0.000407472	0.000104613	-0.0256711	0.00036445	-0.00166149	-0.000667079	0.000131378	0.000391565	-5.89737e-05	0.000115193	0.00012162	0.000332333	-0.00017339	-0.000203334	0.000292866	0.000218171	-5.1078e-05	0.00295894	0.000372461	0.000434036	0.000379648	0.000370211
44	3	1	3	0.000408518	-0.00054102	0.00032399	0.000350833	-0.0005026	-0.000453649	-0.000447566	0.000121469	0.000577482	2.03865e-05	-0.000263698	-7.40501e-05	-0.000153999	-0.000143921	0.000543469	-0.000201796	0.0019135	0.000273634	0.000714913	0.000748207	0.00116185	0.000400198	0.00085048	0.000410064	0.000580695	0.00011681	-0.0509509	0.000379972	-0.0019139	-0.000500813	0.000166069	-6.69328e-05	-7.17917e-05	4.51462e-05	0.00016836	-0.00128452	-5.17396e-05	-0.000130981	0.000362015	7.95047e-05	-0.000124221	0.00234722	0.000718537	0.000574924	0.000324505	0.000772295
44	3	2	1	0.000370885	-0.000538151	0.000479197	0.000386714	-0.000531672	-0.000450937	-0.000284058	-0.000117999	0.000899855	0.000128061	-3.05388e-05	0.000251843	-8.51699e-06	-5.34346e-05	0.000569659	8.791e-05	0.00189573	0.000468589	0.000761036	0.000837596	0.000986577	0.000426488	0.000591063	0.000371367	0.000119909	5.06193e-05	-0.00129462	0.000285706	-0.001901	-0.000400696	0.000160404	5.70266e-05	-0.000159054	9.14725e-05	0.000230395	-0.00105019	0.000362325	5.80857e-05	0.000534787	0.000128549	-0.000145759	0.00132529	0.000744844	0.000496546	0.00024769	0.000842758
44	3	2	2	0.000604831	-0.000572647	0.000430384	0.000472145	-0.000827334	-0.000681285	-0.000375626	-0.000143143	0.000841382	0.000124084	-0.000195942	6.66282e-05	-0.000272297	-0.000183526	0.000624731	2.09497e-05	0.00135892	0.000508678	0.000901291	0.000845455	0.000983547	0.000352149	0.000623356	0.000415104	0.000235576	5.04885e-05	-0.0359652	0.000224966	-0.00172847	-0.000613189	0.000151415	-0.000117336	-0.000178613	9.30549e-05	0.000218715	-0.000424306	0.000164151	5.48093e-05	0.000462656	5.6882e-05	-0.000194693	0.00137291	0.000661721	0.000774532	-0.000105696	0.00110372
44	3	2	3	0.000638694	-0.000407511	0.000657683	0.000838246	-0.00124136	-0.00114653	-0.000674065	-0.000439382	0.00126703	0.000239663	-0.000201111	0.000180446	-0.00030578	-2.31878e-05	0.000845845	-0.000570359	0.00198935	0.000688735	0.00136406	0.0014101	-0.00317949	0.000433119	0.00138666	0.000406554	0.00110049	0.000196559	-0.0305074	0.000539619	-0.00229283	-0.00114705	0.000212489	-7.08318e-05	-6.3965e-05	0.000354952	0.000403634	0.00252251	0.000210615	-0.000131557	0.00053288	2.94074e-05	-0.000224769	0.0019698	0.00117775	0.00142573	0.000121298	0.00100278
45	3	1	1	-0.000171717	-0.000200481	2.22067e-05	-0.00012664	-0.000126786	-0.000169888	-0.00018698	0.00116749	-2.77689e-05	-7.69344e-05	-6.86393e-05	-0.000103838	-0.000116786	-4.58952e-05	0.000205872	-0.000117609	0.00107018	-9.12163e-05	5.21691e-05	6.71099e-05	-0.000129099	0.00185476	-0.00019665	-3.41046e-05	2.60999e-06	3.01429e-05	9.65861e-05	-4.89208e-05	-1.6132e-05	0.00201911	-0.000519949	0.000231118	-0.000168767	0.000151624	-6.97064e-05	-0.00117756	-0.00012925	-7.89794e-05	0.000134521	-0.000251357	0.000171796	0.000876814	-0.000213629	-3.80167e-05	4.27842e-05	-0.000276395
45	3	1	2	-0.000208754	-0.000172639	1.70153e-05	-0.000120741	-2.88159e-05	-1.60917e-05	2.19902e-05	0.000461736	-5.25505e-06	4.1726e-05	-1.66791e-05	-6.8184e-05	0.000163865	-1.55133e-05	0.000298892	-1.05247e-06	-0.00778262	5.60997e-06	1.91784e-05	8.18717e-05	-0.000145924	0.00338441	-5.28511e-05	4.99226e-05	5.8028e-05	8.2153e-05	0.000356172	4.26212e-05	-0.000734985	0.00186622	-0.00051796	0.000745084	-5.74532e-05	0.000438188	5.04527e-05	-0.000658542	-3.84162e-06	4.18106e-05	-6.49475e-05	-1.8021e-05	-4.08313e-05	-0.000806958	0.000191097	3.9452e-05	-5.96481e-06	-0.000789566
45	3	1	3	-0.000219028	-6.00768e-05	0.000160945	-0.00032616	-0.000191854	-0.000189924	-0.000153642	-0.000551621	-0.000148855	-5.93237e-05	-0.000122162	-0.000128396	7.28546e-05	-2.86321e-05	0.000114189	1.68807e-05	-0.00623152	-0.000126626	-7.10653e-05	-6.76615e-05	-0.000195933	1.60526e-05	-0.000169935	-4.87252e-05	1.25165e-05	0.000100071	0.00015644	1.2091e-05	-0.00082546	0.00142639	-0.000795524	0.000124868	2.99856e-05	0.000338558	-7.03119e-05	-7.39196e-05	-6.38739e-05	-6.36314e-05	6.56065e-05	-0.00029755	1.54384e-05	0.00032377	5.30698e-05	2.10191e-05	0.000112336	-0.000266886
45	3	2	1	-0.000548861	-0.000155452	0.000242662	-0.000587868	-0.00029419	-0.000333521	-0.000409499	-0.00118553	-0.000242461	-0.000170156	-0.00023608	-0.000254576	-0.000610875	-0.000205065	-0.00014212	-0.00015833	0.00450822	-0.000228619	-0.000139261	-0.000266841	-0.000104394	-0.00233467	-0.00031788	-0.000123342	-1.89586e-05	2.5671e-05	0.000133284	-0.000147184	-0.000548769	0.0018629	-0.000682547	0.000114177	-2.69327e-06	9.20491e-05	-0.000192724	-0.00107085	-0.000207295	-0.00019984	-0.00015517	-0.000368757	5.3791e-05	0.00115872	-0.000171286	-0.000196506	7.45688e-05	-0.000210096
45	3	2	2	-0.000657207	-0.000245369	0.000206874	-0.000492294	-9.1124e-05	-0.000147636	-0.000184371	2.16548e-07	-7.81898e-05	-9.74649e-05	-6.09573e-05	-0.00019289	-0.000377995	-0.000188369	-5.4052e-05	-7.95047e-06	-0.00445132	-0.000119264	-0.000107225	-3.20168e-05	-0.000183148	0.00254846	-9.69958e-05	1.74339e-05	9.13556e-05	0.000107112	2.82439e-05	-2.27664e-05	-0.000252219	0.00189173	-0.000602311	6.69079e-05	-0.000102042	0.000154856	-8.23878e-05	-0.000288736	-0.000221017	-0.000162245	-0.000194424	-0.000211039	-3.98226e-05	-0.00137262	0.000243199	-5.4866e-05	9.08096e-05	-0.000335169
45	3	2	3	-0.000461716	-0.000123982	7.91636e-05	-0.000369319	-7.01439e-05	-0.0001002	-6.72102e-05	-0.00175777	-5.89349e-05	-3.92951e-05	-0.000155876	-0.000104939	0.000495446	7.93035e-06	-1.84743e-05	0.000240741	-0.00251727	-0.000225857	-7.86089e-06	-6.07029e-05	-4.80098e-05	-0.00166715	-0.000172893	-0.00013235	2.06145e-05	2.39229e-05	0.000120895	-7.24115e-05	-0.000468216	0.00148438	-0.000569902	0.000325835	0.000802468	0.000187208	5.28142e-05	-0.00150143	-0.000192272	-0.000129376	3.0062e-05	-0.000360925	0.000452733	0.000318848	0.000217841	-4.29357e-05	3.65935e-05	-4.29658e-05
46	3	1	1	0.000139513	-2.88114e-05	-0.000193141	-0.000151328	-0.0008192	-0.000191778	-0.000432614	0.000138218	-1.13165e-05	-0.000114936	-0.000109594	-4.36168e-05	0.000474395	-4.14064e-05	-1.29936e-05	-0.000584192	-0.000112368	-0.000231363	-7.43184e-05	-2.10002e-05	-0.000381825	0.00111435	-9.2888e-05	-0.0016454	1.75803e-05	-7.6553e-05	0.00261485	-0.000166044	5.91617e-07	0.000171536	0.000142048	-0.000112106	6.12475e-05	-0.000282793	-4.5669e-05	-0.000368303	8.68831e-06	-0.000208075	0.0251811	-0.000457101	-8.37648e-05	0.000938751	-0.000623022	-0.000306064	0.000763144	0.00116756
46	3	1	2	0.000244641	0.000210825	-0.000275437	-0.000151817	-0.000222838	-0.000248696	-0.000499891	0.000290929	-8.51181e-05	-0.000126552	-0.000188585	-0.000140382	0.000856153	-0.00012792	-1.7364e-06	9.84591e-05	-0.000340512	-0.000441341	8.71222e-06	-0.000265648	-0.000454866	0.00174924	-0.000674924	-0.0104639	-0.000118125	-3.85499e-05	0.00287792	-0.000333256	-0.0005182	-0.000448697	-0.000128897	-0.000381937	-9.31863e-05	-0.000334038	-0.000102043	-0.000768132	2.57116e-06	-0.000332391	0.0329477	-0.000411462	1.76699e-05	0.000320245	-0.000418568	-0.000341302	6.113e-05	-0.000627586
46	3	1	3	0.000433681	0.000308324	-0.000279959	-8.64853e-05	-0.00054742	-7.15091e-05	-0.000344685	2.96565e-05	-0.000172121	-0.000115251	-8.48686e-05	-0.000125699	0.00560204	-0.00017063	-0.000169724	-0.000326618	-5.16163e-05	-0.000424611	0.000646129	-0.000300626	-0.000457088	0.00171577	-0.00095875	9.48615e-05	-3.05935e-05	-2.05848e-05	-0.000332271	-0.000224786	0.000180901	-0.000153011	-4.61501e-05	-0.000189995	-0.000164627	-0.000232611	-1.79686e-05	-0.000153355	-6.33571e-05	-0.000204046	0.0297479	-0.000333747	7.61854e-05	-0.00104586	-0.000430013	8.34814e-05	0.000306768	-0.00145461
46	3	2	1	0.000476298	0.000298039	-5.65726e-05	0.000113919	-0.000574864	-0.000160108	-0.000299904	-8.84032e-05	-8.3394e-05	-3.71001e-05	-4.68699e-05	6.87638e-05	0.00143685	0.000156245	-0.000158001	-0.000877625	-0.000839948	-0.00049335	0.000525614	2.52205e-05	-0.000172419	0.000964188	-0.000170714	-0.014475	0.000170162	0.00010764	0.00335436	0.000305091	1.90777e-05	0.000292352	8.23586e-05	-0.000359319	-0.000379816	-0.000456477	6.98449e-05	0.000147553	0.000402663	-9.3195e-05	0.020988	-9.09834e-05	0.000105806	0.000488814	-0.000285664	1.31666e-05	0.000539797	0.000321247
46	3	2	2	0.00105148	0.000323634	0.000301433	0.000421825	0.00165503	0.000110929	-7.4768e-05	0.000417571	-0.000254243	5.88616e-05	0.000262734	0.000304362	0.00374358	0.00122617	-0.00017238	-0.000696055	-0.000195557	-0.00082917	0.000261213	-0.000541837	-9.7913e-05	0.000877632	2.15328e-07	0.000463417	0.000296854	0.000259161	0.00135705	0.000572788	0.000736831	0.000663778	0.000171877	0.00035992	0.00012161	-7.05489e-05	0.000213676	8.16889e-05	0.00286054	8.89698e-05	-0.0147901	3.76774e-05	0.000103636	0.00107819	-0.00103806	-2.31864e-05	0.0017088	0.00159378
46	3	2	3	0.000337925	0.000514064	-7.32986e-06	9.50381e-05	-0.000256079	-0.00034498	-0.000239745	0.000118149	0.000178038	-1.05513e-06	5.39801e-05	-4.25603e-05	0.00633135	8.13611e-05	-0.000169939	-0.00128792	0.000625411	-0.000462678	-3.84736e-05	-0.00104783	-0.00084415	0.0013656	-0.000768209	-0.00384953	5.33521e-05	-7.32968e-05	0.00253711	-0.000439417	0.000787149	-0.000136603	-3.36684e-05	-2.05844e-06	-6.10911e-05	-0.000192437	-0.00012338	0.00079123	0.000225069	-0.000115339	-0.0179234	-0.000260441	0.000301682	0.00085049	-0.000516518	-0.000255294	-0.000505765	-2.29101e-05
[truncated: 5 more columns]
